# Supplementary material for: Early life-stage thermal resilience is determined by climate-linked regulatory variation
Source: Proc Natl Acad Sci U S A. 2026 Jan 8;123(2):e2518358123. doi: 10.1073/pnas.2518358123 (PMC12799179; doi:10.1073/pnas.2518358123)
Supplement: Supplementary file 3 — Dataset S02 (TXT) [file pnas.2518358123.sd02.txt]

##chr= chromosome
##pos= position 
##allele= reference allele
##type= Annotation information
##effect= Predicted effect based on SNPeff's model
##gene_name= gene name 
##fbgn= FBgn number
##mRNA= mRNA information, if relevant
##fbtr= FBtr number
##feature= Feature associated with the Annotation information
##shift= if coding, what is the frameshift
##SNP_notation= SNP notation id
##AA_notation= if relevant, amino-acid notation 
##Alt_pos1 = cDNA position/cDNA length 
##Alt_pos2 = CDS position/CDS length 
##Alt_pos3 = protein position/protein length 
##dist_to_feature= if outside of the protein coding gene, how many basepairs away? 
##ect1= other information in the annotation column of the VCF file
chr	pos	allele	type	effect	gene_name	fbgn	mRNA	fbtr	feature	shift	SNP_notation	AA_notation	Alt_pos1	Alt_pos2	Alt_pos3	dist_to_feature	ect1
2R	19476103	A	intron_variant	MODIFIER	par-1	FBgn0260934	transcript	FBtr0330245	protein_coding	11/15	c.2277-1513C>A						
2R	19476935	A	intron_variant	MODIFIER	par-1	FBgn0260934	transcript	FBtr0330245	protein_coding	11/15	c.2277-681G>A						
2R	19479215	C	intron_variant	MODIFIER	par-1	FBgn0260934	transcript	FBtr0330245	protein_coding	13/15	c.2489+350G>C						
2R	19479373	C	intron_variant	MODIFIER	par-1	FBgn0260934	transcript	FBtr0330245	protein_coding	13/15	c.2489+508A>C						
2R	19479470	T	intron_variant	MODIFIER	par-1	FBgn0260934	transcript	FBtr0330245	protein_coding	13/15	c.2489+605G>T						
2R	19483104	C	downstream_gene_variant	MODIFIER	Oseg6	FBgn0034452	transcript	FBtr0086501	protein_coding		c.*4053C>G					3942	
2R	19483104	C	downstream_gene_variant	MODIFIER	TBCB	FBgn0034451	transcript	FBtr0086502	protein_coding		c.*2699C>G					2390	
2R	19483104	C	splice_region_variant&intron_variant	LOW	par-1	FBgn0260934	transcript	FBtr0330245	protein_coding	14/15	c.2639+3G>C						
2R	19489772	A	synonymous_variant	LOW	Oseg6	FBgn0034452	transcript	FBtr0086501	protein_coding	4/9	c.1770C>T	p.Val590Val	1880/4322	1770/4101	590/1366		
2R	19489772	A	upstream_gene_variant	MODIFIER	Rep	FBgn0026378	transcript	FBtr0086462	protein_coding		c.-2452G>A					2315	
2R	19489772	A	upstream_gene_variant	MODIFIER	TBCB	FBgn0034451	transcript	FBtr0086502	protein_coding		c.-3057C>T					2935	
2R	19489772	A	downstream_gene_variant	MODIFIER	hpo	FBgn0261456	transcript	FBtr0086500	protein_coding		c.*4910C>T					4525	
2R	19489772	A	downstream_gene_variant	MODIFIER	par-1	FBgn0260934	transcript	FBtr0330244	protein_coding		c.*6365G>A					4086	
2R	19489788	T	missense_variant	MODERATE	Oseg6	FBgn0034452	transcript	FBtr0086501	protein_coding	4/9	c.1754T>A	p.Ile585Asn	1864/4322	1754/4101	585/1366		
2R	19489788	T	upstream_gene_variant	MODIFIER	Rep	FBgn0026378	transcript	FBtr0086462	protein_coding		c.-2436A>T					2299	
2R	19489788	T	upstream_gene_variant	MODIFIER	TBCB	FBgn0034451	transcript	FBtr0086502	protein_coding		c.-3073T>A					2951	
2R	19489788	T	downstream_gene_variant	MODIFIER	hpo	FBgn0261456	transcript	FBtr0086500	protein_coding		c.*4894T>A					4509	
2R	19489788	T	downstream_gene_variant	MODIFIER	par-1	FBgn0260934	transcript	FBtr0330244	protein_coding		c.*6381A>T					4102	
2R	19489874	C	synonymous_variant	LOW	Oseg6	FBgn0034452	transcript	FBtr0086501	protein_coding	4/9	c.1668C>G	p.Leu556Leu	1778/4322	1668/4101	556/1366		
2R	19489874	C	upstream_gene_variant	MODIFIER	Rep	FBgn0026378	transcript	FBtr0086462	protein_coding		c.-2350G>C					2213	
2R	19489874	C	upstream_gene_variant	MODIFIER	TBCB	FBgn0034451	transcript	FBtr0086502	protein_coding		c.-3159C>G					3037	
2R	19489874	C	downstream_gene_variant	MODIFIER	hpo	FBgn0261456	transcript	FBtr0086500	protein_coding		c.*4808C>G					4423	
2R	19489874	C	downstream_gene_variant	MODIFIER	par-1	FBgn0260934	transcript	FBtr0330244	protein_coding		c.*6467G>C					4188	
2R	19489892	G	synonymous_variant	LOW	Oseg6	FBgn0034452	transcript	FBtr0086501	protein_coding	4/9	c.1650T>C	p.Pro550Pro	1760/4322	1650/4101	550/1366		
2R	19489892	G	upstream_gene_variant	MODIFIER	Rep	FBgn0026378	transcript	FBtr0086462	protein_coding		c.-2332A>G					2195	
2R	19489892	G	upstream_gene_variant	MODIFIER	TBCB	FBgn0034451	transcript	FBtr0086502	protein_coding		c.-3177T>C					3055	
2R	19489892	G	downstream_gene_variant	MODIFIER	hpo	FBgn0261456	transcript	FBtr0086500	protein_coding		c.*4790T>C					4405	
2R	19489892	G	downstream_gene_variant	MODIFIER	par-1	FBgn0260934	transcript	FBtr0330244	protein_coding		c.*6485A>G					4206	
2R	19489934	G	synonymous_variant	LOW	Oseg6	FBgn0034452	transcript	FBtr0086501	protein_coding	4/9	c.1608T>C	p.Val536Val	1718/4322	1608/4101	536/1366		
2R	19489934	G	upstream_gene_variant	MODIFIER	Rep	FBgn0026378	transcript	FBtr0086462	protein_coding		c.-2290A>G					2153	
2R	19489934	G	upstream_gene_variant	MODIFIER	TBCB	FBgn0034451	transcript	FBtr0086502	protein_coding		c.-3219T>C					3097	
2R	19489934	G	downstream_gene_variant	MODIFIER	hpo	FBgn0261456	transcript	FBtr0086500	protein_coding		c.*4748T>C					4363	
2R	19489934	G	downstream_gene_variant	MODIFIER	par-1	FBgn0260934	transcript	FBtr0330244	protein_coding		c.*6527A>G					4248	
2R	19489946	C	synonymous_variant	LOW	Oseg6	FBgn0034452	transcript	FBtr0086501	protein_coding	4/9	c.1596A>G	p.Glu532Glu	1706/4322	1596/4101	532/1366		
2R	19489946	C	upstream_gene_variant	MODIFIER	Rep	FBgn0026378	transcript	FBtr0086462	protein_coding		c.-2278T>C					2141	
2R	19489946	C	upstream_gene_variant	MODIFIER	TBCB	FBgn0034451	transcript	FBtr0086502	protein_coding		c.-3231A>G					3109	
2R	19489946	C	downstream_gene_variant	MODIFIER	hpo	FBgn0261456	transcript	FBtr0086500	protein_coding		c.*4736A>G					4351	
2R	19489946	C	downstream_gene_variant	MODIFIER	par-1	FBgn0260934	transcript	FBtr0330244	protein_coding		c.*6539T>C					4260	
2R	19490112	G	synonymous_variant	LOW	Oseg6	FBgn0034452	transcript	FBtr0086501	protein_coding	3/9	c.1488T>C	p.Ile496Ile	1598/4322	1488/4101	496/1366		
2R	19490112	G	upstream_gene_variant	MODIFIER	Rep	FBgn0026378	transcript	FBtr0086462	protein_coding		c.-2112A>G					1975	
2R	19490112	G	upstream_gene_variant	MODIFIER	TBCB	FBgn0034451	transcript	FBtr0086502	protein_coding		c.-3397T>C					3275	
2R	19490112	G	downstream_gene_variant	MODIFIER	hpo	FBgn0261456	transcript	FBtr0086500	protein_coding		c.*4570T>C					4185	
2R	19490112	G	downstream_gene_variant	MODIFIER	par-1	FBgn0260934	transcript	FBtr0330244	protein_coding		c.*6705A>G					4426	
2R	19498272	T	upstream_gene_variant	MODIFIER	CG11007	FBgn0034455	transcript	FBtr0086464	protein_coding		c.-4916C>T					4796	
2R	19498272	T	synonymous_variant	LOW	CG15120	FBgn0034454	transcript	FBtr0086463	protein_coding	2/5	c.378C>T	p.Tyr126Tyr	428/1070	378/927	126/308		
2R	19498272	T	downstream_gene_variant	MODIFIER	CG16926	FBgn0040732	transcript	FBtr0086499	protein_coding		c.*2252G>A					2023	
2R	19498272	T	downstream_gene_variant	MODIFIER	Rep	FBgn0026378	transcript	FBtr0086462	protein_coding		c.*4397C>T					4147	
2R	19498272	T	upstream_gene_variant	MODIFIER	hpo	FBgn0261456	transcript	FBtr0086500	protein_coding		c.-1524G>A					1416	
2R	19498275	C	upstream_gene_variant	MODIFIER	CG11007	FBgn0034455	transcript	FBtr0086464	protein_coding		c.-4913T>C					4793	
2R	19498275	C	synonymous_variant	LOW	CG15120	FBgn0034454	transcript	FBtr0086463	protein_coding	2/5	c.381T>C	p.Phe127Phe	431/1070	381/927	127/308		
2R	19498275	C	downstream_gene_variant	MODIFIER	CG16926	FBgn0040732	transcript	FBtr0086499	protein_coding		c.*2249A>G					2020	
2R	19498275	C	downstream_gene_variant	MODIFIER	Rep	FBgn0026378	transcript	FBtr0086462	protein_coding		c.*4400T>C					4150	
2R	19498275	C	upstream_gene_variant	MODIFIER	hpo	FBgn0261456	transcript	FBtr0086500	protein_coding		c.-1527A>G					1419	
2R	19498385	T	upstream_gene_variant	MODIFIER	CG11007	FBgn0034455	transcript	FBtr0086464	protein_coding		c.-4803C>T					4683	
2R	19498385	T	intron_variant	MODIFIER	CG15120	FBgn0034454	transcript	FBtr0086463	protein_coding	2/4	c.444+47C>T						
2R	19498385	T	downstream_gene_variant	MODIFIER	CG16926	FBgn0040732	transcript	FBtr0086499	protein_coding		c.*2139G>A					1910	
2R	19498385	T	downstream_gene_variant	MODIFIER	Rep	FBgn0026378	transcript	FBtr0086462	protein_coding		c.*4510C>T					4260	
2R	19498385	T	upstream_gene_variant	MODIFIER	hpo	FBgn0261456	transcript	FBtr0086500	protein_coding		c.-1637G>A					1529	
2R	19503880	C	synonymous_variant	LOW	CG11007	FBgn0034455	transcript	FBtr0086464	protein_coding	1/1	c.693T>C	p.Gly231Gly	813/1201	693/816	231/271		
2R	19503880	C	downstream_gene_variant	MODIFIER	CG15120	FBgn0034454	transcript	FBtr0086463	protein_coding		c.*3601T>C					3508	
2R	19503880	C	upstream_gene_variant	MODIFIER	CG16926	FBgn0040732	transcript	FBtr0086499	protein_coding		c.-2828A>G					2557	
2R	19503880	C	upstream_gene_variant	MODIFIER	Ir56b	FBgn0034456	transcript	FBtr0086465	protein_coding		c.-4287T>C					4287	
2R	19503880	C	upstream_gene_variant	MODIFIER	lncRNA:CR44472	FBgn0265665	transcript	FBtr0340535	lincRNA		n.-895T>C					895	
2R	19503880	C	downstream_gene_variant	MODIFIER	tRNA:His-GTG-1-5	FBgn0050223	transcript	FBtr0086498	protein_coding		c.*2459A>G					2459	WARNING_TRANSCRIPT_NO_START_CODON
2R	19503956	G	missense_variant	MODERATE	CG11007	FBgn0034455	transcript	FBtr0086464	protein_coding	1/1	c.769A>G	p.Ile257Val	889/1201	769/816	257/271		
2R	19503956	G	downstream_gene_variant	MODIFIER	CG15120	FBgn0034454	transcript	FBtr0086463	protein_coding		c.*3677A>G					3584	
2R	19503956	G	upstream_gene_variant	MODIFIER	CG16926	FBgn0040732	transcript	FBtr0086499	protein_coding		c.-2904T>C					2633	
2R	19503956	G	upstream_gene_variant	MODIFIER	Ir56b	FBgn0034456	transcript	FBtr0086465	protein_coding		c.-4211A>G					4211	
2R	19503956	G	upstream_gene_variant	MODIFIER	lncRNA:CR44472	FBgn0265665	transcript	FBtr0340535	lincRNA		n.-819A>G					819	
2R	19503956	G	downstream_gene_variant	MODIFIER	tRNA:His-GTG-1-5	FBgn0050223	transcript	FBtr0086498	protein_coding		c.*2383T>C					2383	WARNING_TRANSCRIPT_NO_START_CODON
2R	19503963	A	missense_variant	MODERATE	CG11007	FBgn0034455	transcript	FBtr0086464	protein_coding	1/1	c.776G>A	p.Arg259Gln	896/1201	776/816	259/271		
2R	19503963	A	downstream_gene_variant	MODIFIER	CG15120	FBgn0034454	transcript	FBtr0086463	protein_coding		c.*3684G>A					3591	
2R	19503963	A	upstream_gene_variant	MODIFIER	CG16926	FBgn0040732	transcript	FBtr0086499	protein_coding		c.-2911C>T					2640	
2R	19503963	A	upstream_gene_variant	MODIFIER	Ir56b	FBgn0034456	transcript	FBtr0086465	protein_coding		c.-4204G>A					4204	
2R	19503963	A	upstream_gene_variant	MODIFIER	lncRNA:CR44472	FBgn0265665	transcript	FBtr0340535	lincRNA		n.-812G>A					812	
2R	19503963	A	downstream_gene_variant	MODIFIER	tRNA:His-GTG-1-5	FBgn0050223	transcript	FBtr0086498	protein_coding		c.*2376C>T					2376	WARNING_TRANSCRIPT_NO_START_CODON
2R	19505450	A	downstream_gene_variant	MODIFIER	CG11007	FBgn0034455	transcript	FBtr0086464	protein_coding		c.*1447G>A					1182	
2R	19505450	A	upstream_gene_variant	MODIFIER	CG16926	FBgn0040732	transcript	FBtr0086499	protein_coding		c.-4398C>T					4127	
2R	19505450	A	upstream_gene_variant	MODIFIER	Ir56b	FBgn0034456	transcript	FBtr0086465	protein_coding		c.-2717G>A					2717	
2R	19505450	A	upstream_gene_variant	MODIFIER	Ir56c	FBgn0034457	transcript	FBtr0086466	protein_coding		c.-4318G>A					4318	
2R	19505450	A	non_coding_transcript_exon_variant	MODIFIER	lncRNA:CR44472	FBgn0265665	transcript	FBtr0340535	lincRNA	1/1	n.676G>A						
2R	19505450	A	downstream_gene_variant	MODIFIER	tRNA:His-GTG-1-5	FBgn0050223	transcript	FBtr0086498	protein_coding		c.*889C>T					889	WARNING_TRANSCRIPT_NO_START_CODON
2R	19505460	C	downstream_gene_variant	MODIFIER	CG11007	FBgn0034455	transcript	FBtr0086464	protein_coding		c.*1457G>C					1192	
2R	19505460	C	upstream_gene_variant	MODIFIER	CG16926	FBgn0040732	transcript	FBtr0086499	protein_coding		c.-4408C>G					4137	
2R	19505460	C	upstream_gene_variant	MODIFIER	Ir56b	FBgn0034456	transcript	FBtr0086465	protein_coding		c.-2707G>C					2707	
2R	19505460	C	upstream_gene_variant	MODIFIER	Ir56c	FBgn0034457	transcript	FBtr0086466	protein_coding		c.-4308G>C					4308	
2R	19505460	C	splice_region_variant&non_coding_transcript_exon_variant	LOW	lncRNA:CR44472	FBgn0265665	transcript	FBtr0340535	lincRNA	1/1	n.686G>C						
2R	19505460	C	downstream_gene_variant	MODIFIER	tRNA:His-GTG-1-5	FBgn0050223	transcript	FBtr0086498	protein_coding		c.*879C>G					879	WARNING_TRANSCRIPT_NO_START_CODON
2R	19507925	T	downstream_gene_variant	MODIFIER	CG11007	FBgn0034455	transcript	FBtr0086464	protein_coding		c.*3922C>T					3657	
2R	19507925	T	upstream_gene_variant	MODIFIER	Ir56b	FBgn0034456	transcript	FBtr0086465	protein_coding		c.-242C>T					242	
2R	19507925	T	upstream_gene_variant	MODIFIER	Ir56c	FBgn0034457	transcript	FBtr0086466	protein_coding		c.-1843C>T					1843	
2R	19507925	T	downstream_gene_variant	MODIFIER	Ir56d	FBgn0034458	transcript	FBtr0086497	protein_coding		c.*3748G>A					3748	
2R	19507925	T	downstream_gene_variant	MODIFIER	lncRNA:CR44472	FBgn0265665	transcript	FBtr0340535	lincRNA		n.*2463C>T					2463	
2R	19507925	T	upstream_gene_variant	MODIFIER	tRNA:His-GTG-1-5	FBgn0050223	transcript	FBtr0086498	protein_coding		c.-1515G>A					1515	WARNING_TRANSCRIPT_NO_START_CODON
2R	19507925	T	intergenic_region	MODIFIER	tRNA:His-GTG-1-5-Ir56b	FBgn0050223-FBgn0034456	intergenic_region	FBgn0050223-FBgn0034456			n.19507925C>T						
2R	19508418	A	downstream_gene_variant	MODIFIER	CG11007	FBgn0034455	transcript	FBtr0086464	protein_coding		c.*4415G>A					4150	
2R	19508418	A	synonymous_variant	LOW	Ir56b	FBgn0034456	transcript	FBtr0086465	protein_coding	1/2	c.252G>A	p.Gly84Gly	252/1436	252/1227	84/408		
2R	19508418	A	upstream_gene_variant	MODIFIER	Ir56c	FBgn0034457	transcript	FBtr0086466	protein_coding		c.-1350G>A					1350	
2R	19508418	A	downstream_gene_variant	MODIFIER	Ir56d	FBgn0034458	transcript	FBtr0086497	protein_coding		c.*3255C>T					3255	
2R	19508418	A	downstream_gene_variant	MODIFIER	lncRNA:CR44472	FBgn0265665	transcript	FBtr0340535	lincRNA		n.*2956G>A					2956	
2R	19508418	A	upstream_gene_variant	MODIFIER	tRNA:His-GTG-1-5	FBgn0050223	transcript	FBtr0086498	protein_coding		c.-2008C>T					2008	WARNING_TRANSCRIPT_NO_START_CODON
2R	19508431	G	downstream_gene_variant	MODIFIER	CG11007	FBgn0034455	transcript	FBtr0086464	protein_coding		c.*4428C>G					4163	
2R	19508431	G	missense_variant	MODERATE	Ir56b	FBgn0034456	transcript	FBtr0086465	protein_coding	1/2	c.265C>G	p.Pro89Ala	265/1436	265/1227	89/408		
2R	19508431	G	upstream_gene_variant	MODIFIER	Ir56c	FBgn0034457	transcript	FBtr0086466	protein_coding		c.-1337C>G					1337	
2R	19508431	G	downstream_gene_variant	MODIFIER	Ir56d	FBgn0034458	transcript	FBtr0086497	protein_coding		c.*3242G>C					3242	
2R	19508431	G	downstream_gene_variant	MODIFIER	lncRNA:CR44472	FBgn0265665	transcript	FBtr0340535	lincRNA		n.*2969C>G					2969	
2R	19508431	G	upstream_gene_variant	MODIFIER	tRNA:His-GTG-1-5	FBgn0050223	transcript	FBtr0086498	protein_coding		c.-2021G>C					2021	WARNING_TRANSCRIPT_NO_START_CODON
2R	19508444	A	downstream_gene_variant	MODIFIER	CG11007	FBgn0034455	transcript	FBtr0086464	protein_coding		c.*4441G>A					4176	
2R	19508444	A	missense_variant	MODERATE	Ir56b	FBgn0034456	transcript	FBtr0086465	protein_coding	1/2	c.278G>A	p.Ser93Asn	278/1436	278/1227	93/408		
2R	19508444	A	upstream_gene_variant	MODIFIER	Ir56c	FBgn0034457	transcript	FBtr0086466	protein_coding		c.-1324G>A					1324	
2R	19508444	A	downstream_gene_variant	MODIFIER	Ir56d	FBgn0034458	transcript	FBtr0086497	protein_coding		c.*3229C>T					3229	
2R	19508444	A	downstream_gene_variant	MODIFIER	lncRNA:CR44472	FBgn0265665	transcript	FBtr0340535	lincRNA		n.*2982G>A					2982	
2R	19508444	A	upstream_gene_variant	MODIFIER	tRNA:His-GTG-1-5	FBgn0050223	transcript	FBtr0086498	protein_coding		c.-2034C>T					2034	WARNING_TRANSCRIPT_NO_START_CODON
2R	19508450	A	downstream_gene_variant	MODIFIER	CG11007	FBgn0034455	transcript	FBtr0086464	protein_coding		c.*4447T>A					4182	
2R	19508450	A	missense_variant	MODERATE	Ir56b	FBgn0034456	transcript	FBtr0086465	protein_coding	1/2	c.284T>A	p.Phe95Tyr	284/1436	284/1227	95/408		
2R	19508450	A	upstream_gene_variant	MODIFIER	Ir56c	FBgn0034457	transcript	FBtr0086466	protein_coding		c.-1318T>A					1318	
2R	19508450	A	downstream_gene_variant	MODIFIER	Ir56d	FBgn0034458	transcript	FBtr0086497	protein_coding		c.*3223A>T					3223	
2R	19508450	A	downstream_gene_variant	MODIFIER	lncRNA:CR44472	FBgn0265665	transcript	FBtr0340535	lincRNA		n.*2988T>A					2988	
2R	19508450	A	upstream_gene_variant	MODIFIER	tRNA:His-GTG-1-5	FBgn0050223	transcript	FBtr0086498	protein_coding		c.-2040A>T					2040	WARNING_TRANSCRIPT_NO_START_CODON
2R	19510224	C	downstream_gene_variant	MODIFIER	Ir56b	FBgn0034456	transcript	FBtr0086465	protein_coding		c.*780G>C					571	
2R	19510224	C	missense_variant	MODERATE	Ir56c	FBgn0034457	transcript	FBtr0086466	protein_coding	1/1	c.457G>C	p.Glu153Gln	457/1704	457/1704	153/567		
2R	19510224	C	downstream_gene_variant	MODIFIER	Ir56d	FBgn0034458	transcript	FBtr0086497	protein_coding		c.*1449C>G					1449	
2R	19510224	C	downstream_gene_variant	MODIFIER	lncRNA:CR44472	FBgn0265665	transcript	FBtr0340535	lincRNA		n.*4762G>C					4762	
2R	19510224	C	upstream_gene_variant	MODIFIER	tRNA:His-GTG-1-5	FBgn0050223	transcript	FBtr0086498	protein_coding		c.-3814C>G					3814	WARNING_TRANSCRIPT_NO_START_CODON
2R	19513619	G	downstream_gene_variant	MODIFIER	Ir56b	FBgn0034456	transcript	FBtr0086465	protein_coding		c.*4175A>G					3966	
2R	19513619	G	downstream_gene_variant	MODIFIER	Ir56c	FBgn0034457	transcript	FBtr0086466	protein_coding		c.*2148A>G					2148	
2R	19513619	G	upstream_gene_variant	MODIFIER	Ir56d	FBgn0034458	transcript	FBtr0086497	protein_coding		c.-48T>C					48	
2R	19513619	G	intergenic_region	MODIFIER	Ir56d-sm	FBgn0034458-FBgn0003435	intergenic_region	FBgn0034458-FBgn0003435			n.19513619A>G						
2R	19513619	G	downstream_gene_variant	MODIFIER	sm	FBgn0003435	transcript	FBtr0310331	protein_coding		c.*16945T>C					4245	
2R	19518097	A	upstream_gene_variant	MODIFIER	Ir56d	FBgn0034458	transcript	FBtr0086497	protein_coding		c.-4526C>T					4526	
2R	19518097	A	3_prime_UTR_variant	MODIFIER	sm	FBgn0003435	transcript	FBtr0310331	protein_coding	11/11	c.*12467C>T					12467	
2R	19518681	A	3_prime_UTR_variant	MODIFIER	sm	FBgn0003435	transcript	FBtr0310331	protein_coding	11/11	c.*11883C>T					11883	
2R	19519842	C	3_prime_UTR_variant	MODIFIER	sm	FBgn0003435	transcript	FBtr0310331	protein_coding	11/11	c.*10722A>G					10722	
2R	19520366	C	3_prime_UTR_variant	MODIFIER	sm	FBgn0003435	transcript	FBtr0310331	protein_coding	11/11	c.*10198A>G					10198	
2R	19522561	G	3_prime_UTR_variant	MODIFIER	sm	FBgn0003435	transcript	FBtr0310331	protein_coding	11/11	c.*8003A>C					8003	
2R	19522815	T	3_prime_UTR_variant	MODIFIER	sm	FBgn0003435	transcript	FBtr0310331	protein_coding	11/11	c.*7749G>A					7749	
2R	19525284	A	3_prime_UTR_variant	MODIFIER	sm	FBgn0003435	transcript	FBtr0310331	protein_coding	11/11	c.*5280A>T					5280	
2R	19525470	A	3_prime_UTR_variant	MODIFIER	sm	FBgn0003435	transcript	FBtr0310331	protein_coding	11/11	c.*5094C>T					5094	
2R	19536224	T	intron_variant	MODIFIER	sm	FBgn0003435	transcript	FBtr0308790	protein_coding	8/10	c.1041+1552G>A						
2R	19536296	A	intron_variant	MODIFIER	sm	FBgn0003435	transcript	FBtr0308790	protein_coding	8/10	c.1041+1480C>T						
2R	19536389	T	intron_variant	MODIFIER	sm	FBgn0003435	transcript	FBtr0308790	protein_coding	8/10	c.1041+1387G>A						
2R	19537666	A	intron_variant	MODIFIER	sm	FBgn0003435	transcript	FBtr0308790	protein_coding	8/10	c.1041+110C>T						
2R	19538577	T	intron_variant	MODIFIER	sm	FBgn0003435	transcript	FBtr0308790	protein_coding	6/10	c.587-186G>A						
2R	19538668	G	intron_variant	MODIFIER	sm	FBgn0003435	transcript	FBtr0308790	protein_coding	6/10	c.587-277G>C						
2R	19538684	T	intron_variant	MODIFIER	sm	FBgn0003435	transcript	FBtr0308790	protein_coding	6/10	c.587-293G>A						
2R	19538743	G	intron_variant	MODIFIER	sm	FBgn0003435	transcript	FBtr0308790	protein_coding	6/10	c.587-352A>C						
2R	19539310	A	intron_variant	MODIFIER	sm	FBgn0003435	transcript	FBtr0308790	protein_coding	6/10	c.587-919G>T						
2R	19539588	G	intron_variant	MODIFIER	sm	FBgn0003435	transcript	FBtr0308790	protein_coding	6/10	c.587-1197G>C						
2R	19539651	T	intron_variant	MODIFIER	sm	FBgn0003435	transcript	FBtr0308790	protein_coding	6/10	c.587-1260C>A						
2R	19541496	C	intron_variant	MODIFIER	sm	FBgn0003435	transcript	FBtr0308790	protein_coding	6/10	c.587-3105A>G						
2R	19541639	G	intron_variant	MODIFIER	sm	FBgn0003435	transcript	FBtr0308790	protein_coding	6/10	c.587-3248T>C						
2R	19541712	T	intron_variant	MODIFIER	sm	FBgn0003435	transcript	FBtr0308790	protein_coding	6/10	c.587-3321G>A						
2R	19544249	T	intron_variant	MODIFIER	sm	FBgn0003435	transcript	FBtr0308790	protein_coding	6/10	c.587-5858C>A						
2R	19545739	G	intron_variant	MODIFIER	sm	FBgn0003435	transcript	FBtr0308790	protein_coding	6/10	c.587-7348G>C						
2R	19547143	A	upstream_gene_variant	MODIFIER	CG43111	FBgn0262571	transcript	FBtr0304898	protein_coding		c.-4968G>A					4928	
2R	19547143	A	upstream_gene_variant	MODIFIER	sm	FBgn0003435	transcript	FBtr0304653	protein_coding		c.-373C>T					72	
2R	19547144	G	upstream_gene_variant	MODIFIER	CG43111	FBgn0262571	transcript	FBtr0304898	protein_coding		c.-4967A>G					4927	
2R	19547144	G	upstream_gene_variant	MODIFIER	sm	FBgn0003435	transcript	FBtr0304653	protein_coding		c.-374T>C					73	
2R	19547338	G	upstream_gene_variant	MODIFIER	CG43111	FBgn0262571	transcript	FBtr0304898	protein_coding		c.-4773T>G					4733	
2R	19547338	G	upstream_gene_variant	MODIFIER	sm	FBgn0003435	transcript	FBtr0304653	protein_coding		c.-568A>C					267	
2R	19547340	G	upstream_gene_variant	MODIFIER	CG43111	FBgn0262571	transcript	FBtr0304898	protein_coding		c.-4771A>G					4731	
2R	19547340	G	upstream_gene_variant	MODIFIER	sm	FBgn0003435	transcript	FBtr0304653	protein_coding		c.-570T>C					269	
2R	19547381	G	upstream_gene_variant	MODIFIER	CG43111	FBgn0262571	transcript	FBtr0304898	protein_coding		c.-4730A>G					4690	
2R	19547381	G	upstream_gene_variant	MODIFIER	sm	FBgn0003435	transcript	FBtr0304653	protein_coding		c.-611T>C					310	
2R	19547458	C	upstream_gene_variant	MODIFIER	CG43111	FBgn0262571	transcript	FBtr0304898	protein_coding		c.-4653T>C					4613	
2R	19547458	C	upstream_gene_variant	MODIFIER	sm	FBgn0003435	transcript	FBtr0304653	protein_coding		c.-688A>G					387	
2R	19548368	C	upstream_gene_variant	MODIFIER	CG43111	FBgn0262571	transcript	FBtr0304898	protein_coding		c.-3743G>C					3703	
2R	19548368	C	upstream_gene_variant	MODIFIER	sm	FBgn0003435	transcript	FBtr0304653	protein_coding		c.-1598C>G					1297	
2R	19548467	A	upstream_gene_variant	MODIFIER	CG43111	FBgn0262571	transcript	FBtr0304898	protein_coding		c.-3644T>A					3604	
2R	19548467	A	upstream_gene_variant	MODIFIER	sm	FBgn0003435	transcript	FBtr0304653	protein_coding		c.-1697A>T					1396	
2R	19548816	G	upstream_gene_variant	MODIFIER	CG43111	FBgn0262571	transcript	FBtr0304898	protein_coding		c.-3295C>G					3255	
2R	19548816	G	upstream_gene_variant	MODIFIER	sm	FBgn0003435	transcript	FBtr0304653	protein_coding		c.-2046G>C					1745	
2R	19548830	C	upstream_gene_variant	MODIFIER	CG43111	FBgn0262571	transcript	FBtr0304898	protein_coding		c.-3281T>C					3241	
2R	19548830	C	upstream_gene_variant	MODIFIER	sm	FBgn0003435	transcript	FBtr0304653	protein_coding		c.-2060A>G					1759	
2R	19549377	G	upstream_gene_variant	MODIFIER	CG43111	FBgn0262571	transcript	FBtr0304898	protein_coding		c.-2734A>G					2694	
2R	19549377	G	upstream_gene_variant	MODIFIER	sm	FBgn0003435	transcript	FBtr0304653	protein_coding		c.-2607T>C					2306	
2R	19549428	A	upstream_gene_variant	MODIFIER	CG43111	FBgn0262571	transcript	FBtr0304898	protein_coding		c.-2683T>A					2643	
2R	19549428	A	upstream_gene_variant	MODIFIER	sm	FBgn0003435	transcript	FBtr0304653	protein_coding		c.-2658A>T					2357	
2R	19549529	A	upstream_gene_variant	MODIFIER	CG43111	FBgn0262571	transcript	FBtr0304898	protein_coding		c.-2582G>A					2542	
2R	19549529	A	upstream_gene_variant	MODIFIER	sm	FBgn0003435	transcript	FBtr0304653	protein_coding		c.-2759C>T					2458	
2R	19549666	G	upstream_gene_variant	MODIFIER	CG43111	FBgn0262571	transcript	FBtr0304898	protein_coding		c.-2445A>G					2405	
2R	19549666	G	upstream_gene_variant	MODIFIER	sm	FBgn0003435	transcript	FBtr0304653	protein_coding		c.-2896T>C					2595	
2R	19550206	A	upstream_gene_variant	MODIFIER	CG43111	FBgn0262571	transcript	FBtr0304898	protein_coding		c.-1905G>A					1865	
2R	19550206	A	upstream_gene_variant	MODIFIER	sm	FBgn0003435	transcript	FBtr0304653	protein_coding		c.-3436C>T					3135	
2R	19550664	A	upstream_gene_variant	MODIFIER	CG43111	FBgn0262571	transcript	FBtr0304898	protein_coding		c.-1447G>A					1407	
2R	19550664	A	upstream_gene_variant	MODIFIER	sm	FBgn0003435	transcript	FBtr0304653	protein_coding		c.-3894C>T					3593	
2R	19552258	G	synonymous_variant	LOW	CG43111	FBgn0262571	transcript	FBtr0304898	protein_coding	2/2	c.99A>G	p.Arg33Arg	139/553	99/426	33/141		
2R	19552258	G	intron_variant	MODIFIER	sm	FBgn0003435	transcript	FBtr0308790	protein_coding	6/10	c.586+12204T>C						
2R	19554063	A	downstream_gene_variant	MODIFIER	CG43111	FBgn0262571	transcript	FBtr0304898	protein_coding		c.*1478G>A					1391	
2R	19554063	A	intron_variant	MODIFIER	sm	FBgn0003435	transcript	FBtr0308790	protein_coding	6/10	c.586+10399C>T						
2R	19554411	T	downstream_gene_variant	MODIFIER	CG43111	FBgn0262571	transcript	FBtr0304898	protein_coding		c.*1826C>T					1739	
2R	19554411	T	intron_variant	MODIFIER	sm	FBgn0003435	transcript	FBtr0308790	protein_coding	6/10	c.586+10051G>A						
2R	19565241	T	intron_variant	MODIFIER	sm	FBgn0003435	transcript	FBtr0308790	protein_coding	5/10	c.536-729C>A						
2R	19565241	T	upstream_gene_variant	MODIFIER	tRNA:Glu-TTC-1-3	FBgn0053535	transcript	FBtr0100843	protein_coding		c.-297C>A					297	WARNING_TRANSCRIPT_NO_START_CODON
2R	19567068	G	missense_variant	MODERATE	sm	FBgn0003435	transcript	FBtr0310331	protein_coding	6/11	c.628T>C	p.Trp210Arg	1225/14827	628/1530	210/509		
2R	19567068	G	upstream_gene_variant	MODIFIER	tRNA:Glu-TTC-1-3	FBgn0053535	transcript	FBtr0100843	protein_coding		c.-2124T>C					2124	WARNING_TRANSCRIPT_NO_START_CODON
2R	19573534	T	intron_variant	MODIFIER	sm	FBgn0003435	transcript	FBtr0308790	protein_coding	5/10	c.535+469T>A						
2R	19573541	G	intron_variant	MODIFIER	sm	FBgn0003435	transcript	FBtr0308790	protein_coding	5/10	c.535+462T>C						
2R	19573586	T	intron_variant	MODIFIER	sm	FBgn0003435	transcript	FBtr0308790	protein_coding	5/10	c.535+417C>A						
2R	19574198	T	synonymous_variant	LOW	sm	FBgn0003435	transcript	FBtr0308790	protein_coding	4/11	c.417G>A	p.Leu139Leu	1329/3226	417/1659	139/552		
2R	19574285	C	synonymous_variant	LOW	sm	FBgn0003435	transcript	FBtr0308790	protein_coding	4/11	c.330T>G	p.Leu110Leu	1242/3226	330/1659	110/552		
2R	19574529	G	intron_variant	MODIFIER	sm	FBgn0003435	transcript	FBtr0308790	protein_coding	3/10	c.289-203T>C						
2R	19574574	G	intron_variant	MODIFIER	sm	FBgn0003435	transcript	FBtr0308790	protein_coding	3/10	c.289-248T>C						
2R	19577187	T	intron_variant	MODIFIER	sm	FBgn0003435	transcript	FBtr0308790	protein_coding	3/10	c.289-2861T>A						
2R	19581181	T	intron_variant	MODIFIER	sm	FBgn0003435	transcript	FBtr0308790	protein_coding	3/10	c.289-6855G>A						
2R	19587464	C	missense_variant	MODERATE	CG42878	FBgn0262170	transcript	FBtr0473613	protein_coding	2/2	c.97A>C	p.Met33Leu	112/411	97/273	33/90		
2R	19587464	C	intron_variant	MODIFIER	sm	FBgn0003435	transcript	FBtr0308790	protein_coding	3/10	c.289-13138T>G						
2R	19587716	G	3_prime_UTR_variant	MODIFIER	CG42878	FBgn0262170	transcript	FBtr0473613	protein_coding	2/2	c.*76C>G					76	
2R	19587716	G	intron_variant	MODIFIER	sm	FBgn0003435	transcript	FBtr0308790	protein_coding	3/10	c.288+13166G>C						
2R	19588698	C	downstream_gene_variant	MODIFIER	CG42878	FBgn0262170	transcript	FBtr0473613	protein_coding		c.*1058T>C					935	
2R	19588698	C	intron_variant	MODIFIER	sm	FBgn0003435	transcript	FBtr0308790	protein_coding	3/10	c.288+12184A>G						
2R	19594194	T	synonymous_variant	LOW	TTLL6A	FBgn0034459	transcript	FBtr0300829	protein_coding	1/5	c.303C>T	p.Asp101Asp	405/2829	303/2604	101/867		
2R	19594194	T	intron_variant	MODIFIER	sm	FBgn0003435	transcript	FBtr0308790	protein_coding	3/10	c.288+6688G>A						
2R	19594530	T	synonymous_variant	LOW	TTLL6A	FBgn0034459	transcript	FBtr0300829	protein_coding	1/5	c.639C>T	p.Asp213Asp	741/2829	639/2604	213/867		
2R	19594530	T	intron_variant	MODIFIER	sm	FBgn0003435	transcript	FBtr0308790	protein_coding	3/10	c.288+6352G>A						
2R	19594636	A	splice_region_variant&intron_variant	LOW	TTLL6A	FBgn0034459	transcript	FBtr0300829	protein_coding	1/4	c.678-8T>A						
2R	19594636	A	intron_variant	MODIFIER	sm	FBgn0003435	transcript	FBtr0308790	protein_coding	3/10	c.288+6246A>T						
2R	19598033	A	downstream_gene_variant	MODIFIER	TTLL6A	FBgn0034459	transcript	FBtr0300829	protein_coding		c.*1290G>A					1167	
2R	19598033	A	intron_variant	MODIFIER	sm	FBgn0003435	transcript	FBtr0308790	protein_coding	3/10	c.288+2849C>T						
2R	19598438	T	downstream_gene_variant	MODIFIER	TTLL6A	FBgn0034459	transcript	FBtr0300829	protein_coding		c.*1695C>T					1572	
2R	19598438	T	upstream_gene_variant	MODIFIER	lncRNA:CR44473	FBgn0265666	transcript	FBtr0340537	lincRNA		n.-4857C>T					4857	
2R	19598438	T	intron_variant	MODIFIER	sm	FBgn0003435	transcript	FBtr0308790	protein_coding	3/10	c.288+2444G>A						
2R	19615692	G	intron_variant	MODIFIER	sm	FBgn0003435	transcript	FBtr0308790	protein_coding	2/10	c.150+12789T>C						
2R	19617737	A	intron_variant	MODIFIER	sm	FBgn0003435	transcript	FBtr0308790	protein_coding	2/10	c.150+10744C>T						
2R	19624315	G	intron_variant	MODIFIER	sm	FBgn0003435	transcript	FBtr0308790	protein_coding	2/10	c.150+4166T>C						
2R	19624333	T	intron_variant	MODIFIER	sm	FBgn0003435	transcript	FBtr0308790	protein_coding	2/10	c.150+4148G>A						
2R	19627665	T	intron_variant	MODIFIER	sm	FBgn0003435	transcript	FBtr0308790	protein_coding	2/10	c.150+816G>A						
2R	19628038	A	intron_variant	MODIFIER	sm	FBgn0003435	transcript	FBtr0308790	protein_coding	2/10	c.150+443C>T						
2R	19628042	G	intron_variant	MODIFIER	sm	FBgn0003435	transcript	FBtr0308790	protein_coding	2/10	c.150+439T>C						
2R	19633482	T	upstream_gene_variant	MODIFIER	CG18367	FBgn0034460	transcript	FBtr0086469	protein_coding		c.-3178C>T					3178	
2R	19633482	T	upstream_gene_variant	MODIFIER	CG42753	FBgn0261807	transcript	FBtr0303283	protein_coding		c.-1925C>T					1797	
2R	19633482	T	upstream_gene_variant	MODIFIER	CG43277	FBgn0262966	transcript	FBtr0306718	protein_coding		c.-4167C>T					4077	
2R	19633482	T	upstream_gene_variant	MODIFIER	FBtr0309578_df_nrg	FBtr0309578_df_nrg	transcript	FBtr0309578	miRNA		n.-3949C>T					3949	
2R	19633482	T	upstream_gene_variant	MODIFIER	FBtr0309579_df_nrg	FBtr0309579_df_nrg	transcript	FBtr0309579	miRNA		n.-3999C>T					3999	
2R	19633482	T	non_coding_transcript_exon_variant	MODIFIER	lncRNA:CR44503	FBgn0265696	transcript	FBtr0340594	lincRNA	1/1	n.288C>T						
2R	19633482	T	upstream_gene_variant	MODIFIER	mir-4983	FBgn0263515	transcript	FBtr0309577	pseudogene		n.-3932C>T					3932	
2R	19633482	T	upstream_gene_variant	MODIFIER	sm	FBgn0003435	transcript	FBtr0308790	protein_coding		c.-2886G>A					1974	
2R	19634571	T	upstream_gene_variant	MODIFIER	CG18367	FBgn0034460	transcript	FBtr0086469	protein_coding		c.-2089C>T					2089	
2R	19634571	T	upstream_gene_variant	MODIFIER	CG42753	FBgn0261807	transcript	FBtr0303283	protein_coding		c.-836C>T					708	
2R	19634571	T	upstream_gene_variant	MODIFIER	CG43277	FBgn0262966	transcript	FBtr0306718	protein_coding		c.-3078C>T					2988	
2R	19634571	T	upstream_gene_variant	MODIFIER	FBtr0309578_df_nrg	FBtr0309578_df_nrg	transcript	FBtr0309578	miRNA		n.-2860C>T					2860	
2R	19634571	T	upstream_gene_variant	MODIFIER	FBtr0309579_df_nrg	FBtr0309579_df_nrg	transcript	FBtr0309579	miRNA		n.-2910C>T					2910	
2R	19634571	T	non_coding_transcript_exon_variant	MODIFIER	lncRNA:CR44503	FBgn0265696	transcript	FBtr0340594	lincRNA	1/1	n.1377C>T						
2R	19634571	T	upstream_gene_variant	MODIFIER	mir-4983	FBgn0263515	transcript	FBtr0309577	pseudogene		n.-2843C>T					2843	
2R	19634571	T	upstream_gene_variant	MODIFIER	sm	FBgn0003435	transcript	FBtr0308790	protein_coding		c.-3975G>A					3063	
2R	19635949	T	upstream_gene_variant	MODIFIER	CG18367	FBgn0034460	transcript	FBtr0086469	protein_coding		c.-711G>T					711	
2R	19635949	T	downstream_gene_variant	MODIFIER	CG42753	FBgn0261807	transcript	FBtr0303283	protein_coding		c.*288G>T					8	
2R	19635949	T	intergenic_region	MODIFIER	CG42753-CG18367	FBgn0261807-FBgn0034460	intergenic_region	FBgn0261807-FBgn0034460			n.19635949G>T						
2R	19635949	T	upstream_gene_variant	MODIFIER	CG43277	FBgn0262966	transcript	FBtr0306718	protein_coding		c.-1700G>T					1610	
2R	19635949	T	upstream_gene_variant	MODIFIER	FBtr0309578_df_nrg	FBtr0309578_df_nrg	transcript	FBtr0309578	miRNA		n.-1482G>T					1482	
2R	19635949	T	upstream_gene_variant	MODIFIER	FBtr0309579_df_nrg	FBtr0309579_df_nrg	transcript	FBtr0309579	miRNA		n.-1532G>T					1532	
2R	19635949	T	downstream_gene_variant	MODIFIER	lncRNA:CR44503	FBgn0265696	transcript	FBtr0340594	lincRNA		n.*1354G>T					1354	
2R	19635949	T	upstream_gene_variant	MODIFIER	mir-4983	FBgn0263515	transcript	FBtr0309577	pseudogene		n.-1465G>T					1465	
2R	19635949	T	upstream_gene_variant	MODIFIER	sm	FBgn0003435	transcript	FBtr0308790	protein_coding		c.-5353C>A					4441	
2R	19637657	T	downstream_gene_variant	MODIFIER	CG18367	FBgn0034460	transcript	FBtr0086469	protein_coding		c.*359C>T					257	
2R	19637657	T	downstream_gene_variant	MODIFIER	CG42753	FBgn0261807	transcript	FBtr0303283	protein_coding		c.*1996C>T					1716	
2R	19637657	T	intron_variant	MODIFIER	CG43277	FBgn0262966	transcript	FBtr0306718	protein_coding	1/1	c.-33-27C>T						
2R	19637657	T	downstream_gene_variant	MODIFIER	FBtr0309578_df_nrg	FBtr0309578_df_nrg	transcript	FBtr0309578	miRNA		n.*205C>T					205	
2R	19637657	T	downstream_gene_variant	MODIFIER	FBtr0309579_df_nrg	FBtr0309579_df_nrg	transcript	FBtr0309579	miRNA		n.*155C>T					155	
2R	19637657	T	downstream_gene_variant	MODIFIER	lncRNA:CR44503	FBgn0265696	transcript	FBtr0340594	lincRNA		n.*3062C>T					3062	
2R	19637657	T	downstream_gene_variant	MODIFIER	mir-4983	FBgn0263515	transcript	FBtr0309577	pseudogene		n.*136C>T					136	
2R	19637660	A	downstream_gene_variant	MODIFIER	CG18367	FBgn0034460	transcript	FBtr0086469	protein_coding		c.*362G>A					260	
2R	19637660	A	downstream_gene_variant	MODIFIER	CG42753	FBgn0261807	transcript	FBtr0303283	protein_coding		c.*1999G>A					1719	
2R	19637660	A	intron_variant	MODIFIER	CG43277	FBgn0262966	transcript	FBtr0306718	protein_coding	1/1	c.-33-24G>A						
2R	19637660	A	downstream_gene_variant	MODIFIER	FBtr0309578_df_nrg	FBtr0309578_df_nrg	transcript	FBtr0309578	miRNA		n.*208G>A					208	
2R	19637660	A	downstream_gene_variant	MODIFIER	FBtr0309579_df_nrg	FBtr0309579_df_nrg	transcript	FBtr0309579	miRNA		n.*158G>A					158	
2R	19637660	A	downstream_gene_variant	MODIFIER	lncRNA:CR44503	FBgn0265696	transcript	FBtr0340594	lincRNA		n.*3065G>A					3065	
2R	19637660	A	downstream_gene_variant	MODIFIER	mir-4983	FBgn0263515	transcript	FBtr0309577	pseudogene		n.*139G>A					139	
2R	19638307	A	upstream_gene_variant	MODIFIER	CG15124	FBgn0034461	transcript	FBtr0086470	protein_coding		c.-4731G>A					4640	
2R	19638307	A	downstream_gene_variant	MODIFIER	CG18367	FBgn0034460	transcript	FBtr0086469	protein_coding		c.*1009G>A					907	
2R	19638307	A	downstream_gene_variant	MODIFIER	CG42753	FBgn0261807	transcript	FBtr0303283	protein_coding		c.*2646G>A					2366	
2R	19638307	A	downstream_gene_variant	MODIFIER	CG43277	FBgn0262966	transcript	FBtr0306718	protein_coding		c.*438G>A					266	
2R	19638307	A	intergenic_region	MODIFIER	CG43277-CG15124	FBgn0262966-FBgn0034461	intergenic_region	FBgn0262966-FBgn0034461			n.19638307G>A						
2R	19638307	A	downstream_gene_variant	MODIFIER	FBtr0309578_df_nrg	FBtr0309578_df_nrg	transcript	FBtr0309578	miRNA		n.*855G>A					855	
2R	19638307	A	downstream_gene_variant	MODIFIER	FBtr0309579_df_nrg	FBtr0309579_df_nrg	transcript	FBtr0309579	miRNA		n.*805G>A					805	
2R	19638307	A	downstream_gene_variant	MODIFIER	lncRNA:CR44503	FBgn0265696	transcript	FBtr0340594	lincRNA		n.*3712G>A					3712	
2R	19638307	A	downstream_gene_variant	MODIFIER	mir-4983	FBgn0263515	transcript	FBtr0309577	pseudogene		n.*786G>A					786	
2R	19638536	C	upstream_gene_variant	MODIFIER	CG15124	FBgn0034461	transcript	FBtr0086470	protein_coding		c.-4502G>C					4411	
2R	19638536	C	downstream_gene_variant	MODIFIER	CG18367	FBgn0034460	transcript	FBtr0086469	protein_coding		c.*1238G>C					1136	
2R	19638536	C	downstream_gene_variant	MODIFIER	CG42753	FBgn0261807	transcript	FBtr0303283	protein_coding		c.*2875G>C					2595	
2R	19638536	C	downstream_gene_variant	MODIFIER	CG43277	FBgn0262966	transcript	FBtr0306718	protein_coding		c.*667G>C					495	
2R	19638536	C	intergenic_region	MODIFIER	CG43277-CG15124	FBgn0262966-FBgn0034461	intergenic_region	FBgn0262966-FBgn0034461			n.19638536G>C						
2R	19638536	C	downstream_gene_variant	MODIFIER	FBtr0309578_df_nrg	FBtr0309578_df_nrg	transcript	FBtr0309578	miRNA		n.*1084G>C					1084	
2R	19638536	C	downstream_gene_variant	MODIFIER	FBtr0309579_df_nrg	FBtr0309579_df_nrg	transcript	FBtr0309579	miRNA		n.*1034G>C					1034	
2R	19638536	C	downstream_gene_variant	MODIFIER	lncRNA:CR44503	FBgn0265696	transcript	FBtr0340594	lincRNA		n.*3941G>C					3941	
2R	19638536	C	downstream_gene_variant	MODIFIER	mir-4983	FBgn0263515	transcript	FBtr0309577	pseudogene		n.*1015G>C					1015	
2R	19639545	C	upstream_gene_variant	MODIFIER	CG15124	FBgn0034461	transcript	FBtr0086470	protein_coding		c.-3493T>C					3402	
2R	19639545	C	downstream_gene_variant	MODIFIER	CG18367	FBgn0034460	transcript	FBtr0086469	protein_coding		c.*2247T>C					2145	
2R	19639545	C	downstream_gene_variant	MODIFIER	CG42753	FBgn0261807	transcript	FBtr0303283	protein_coding		c.*3884T>C					3604	
2R	19639545	C	downstream_gene_variant	MODIFIER	CG43277	FBgn0262966	transcript	FBtr0306718	protein_coding		c.*1676T>C					1504	
2R	19639545	C	intergenic_region	MODIFIER	CG43277-CG15124	FBgn0262966-FBgn0034461	intergenic_region	FBgn0262966-FBgn0034461			n.19639545T>C						
2R	19639545	C	downstream_gene_variant	MODIFIER	FBtr0309578_df_nrg	FBtr0309578_df_nrg	transcript	FBtr0309578	miRNA		n.*2093T>C					2093	
2R	19639545	C	downstream_gene_variant	MODIFIER	FBtr0309579_df_nrg	FBtr0309579_df_nrg	transcript	FBtr0309579	miRNA		n.*2043T>C					2043	
2R	19639545	C	downstream_gene_variant	MODIFIER	lncRNA:CR44503	FBgn0265696	transcript	FBtr0340594	lincRNA		n.*4950T>C					4950	
2R	19639545	C	downstream_gene_variant	MODIFIER	mir-4983	FBgn0263515	transcript	FBtr0309577	pseudogene		n.*2024T>C					2024	
2R	19640601	C	upstream_gene_variant	MODIFIER	CG15124	FBgn0034461	transcript	FBtr0086470	protein_coding		c.-2437T>C					2346	
2R	19640601	C	downstream_gene_variant	MODIFIER	CG18367	FBgn0034460	transcript	FBtr0086469	protein_coding		c.*3303T>C					3201	
2R	19640601	C	downstream_gene_variant	MODIFIER	CG42753	FBgn0261807	transcript	FBtr0303283	protein_coding		c.*4940T>C					4660	
2R	19640601	C	downstream_gene_variant	MODIFIER	CG43277	FBgn0262966	transcript	FBtr0306718	protein_coding		c.*2732T>C					2560	
2R	19640601	C	intergenic_region	MODIFIER	CG43277-CG15124	FBgn0262966-FBgn0034461	intergenic_region	FBgn0262966-FBgn0034461			n.19640601T>C						
2R	19640601	C	downstream_gene_variant	MODIFIER	FBtr0309578_df_nrg	FBtr0309578_df_nrg	transcript	FBtr0309578	miRNA		n.*3149T>C					3149	
2R	19640601	C	downstream_gene_variant	MODIFIER	FBtr0309579_df_nrg	FBtr0309579_df_nrg	transcript	FBtr0309579	miRNA		n.*3099T>C					3099	
2R	19640601	C	downstream_gene_variant	MODIFIER	mir-4983	FBgn0263515	transcript	FBtr0309577	pseudogene		n.*3080T>C					3080	
2R	19641562	C	upstream_gene_variant	MODIFIER	CG15124	FBgn0034461	transcript	FBtr0086470	protein_coding		c.-1476T>C					1385	
2R	19641562	C	downstream_gene_variant	MODIFIER	CG15905	FBgn0034462	transcript	FBtr0303023	protein_coding		c.*5027A>G					4921	
2R	19641562	C	downstream_gene_variant	MODIFIER	CG18367	FBgn0034460	transcript	FBtr0086469	protein_coding		c.*4264T>C					4162	
2R	19641562	C	downstream_gene_variant	MODIFIER	CG43277	FBgn0262966	transcript	FBtr0306718	protein_coding		c.*3693T>C					3521	
2R	19641562	C	intergenic_region	MODIFIER	CG43277-CG15124	FBgn0262966-FBgn0034461	intergenic_region	FBgn0262966-FBgn0034461			n.19641562T>C						
2R	19641562	C	downstream_gene_variant	MODIFIER	FBtr0309578_df_nrg	FBtr0309578_df_nrg	transcript	FBtr0309578	miRNA		n.*4110T>C					4110	
2R	19641562	C	downstream_gene_variant	MODIFIER	FBtr0309579_df_nrg	FBtr0309579_df_nrg	transcript	FBtr0309579	miRNA		n.*4060T>C					4060	
2R	19641562	C	downstream_gene_variant	MODIFIER	mir-4983	FBgn0263515	transcript	FBtr0309577	pseudogene		n.*4041T>C					4041	
2R	19641778	A	upstream_gene_variant	MODIFIER	CG15124	FBgn0034461	transcript	FBtr0086470	protein_coding		c.-1260C>A					1169	
2R	19641778	A	downstream_gene_variant	MODIFIER	CG15905	FBgn0034462	transcript	FBtr0303023	protein_coding		c.*4811G>T					4705	
2R	19641778	A	downstream_gene_variant	MODIFIER	CG18367	FBgn0034460	transcript	FBtr0086469	protein_coding		c.*4480C>A					4378	
2R	19641778	A	downstream_gene_variant	MODIFIER	CG43277	FBgn0262966	transcript	FBtr0306718	protein_coding		c.*3909C>A					3737	
2R	19641778	A	intergenic_region	MODIFIER	CG43277-CG15124	FBgn0262966-FBgn0034461	intergenic_region	FBgn0262966-FBgn0034461			n.19641778C>A						
2R	19641778	A	downstream_gene_variant	MODIFIER	FBtr0309578_df_nrg	FBtr0309578_df_nrg	transcript	FBtr0309578	miRNA		n.*4326C>A					4326	
2R	19641778	A	downstream_gene_variant	MODIFIER	FBtr0309579_df_nrg	FBtr0309579_df_nrg	transcript	FBtr0309579	miRNA		n.*4276C>A					4276	
2R	19641778	A	downstream_gene_variant	MODIFIER	mir-4983	FBgn0263515	transcript	FBtr0309577	pseudogene		n.*4257C>A					4257	
2R	19641992	T	upstream_gene_variant	MODIFIER	CG15124	FBgn0034461	transcript	FBtr0086470	protein_coding		c.-1046C>T					955	
2R	19641992	T	downstream_gene_variant	MODIFIER	CG15905	FBgn0034462	transcript	FBtr0303023	protein_coding		c.*4597G>A					4491	
2R	19641992	T	downstream_gene_variant	MODIFIER	CG18367	FBgn0034460	transcript	FBtr0086469	protein_coding		c.*4694C>T					4592	
2R	19641992	T	downstream_gene_variant	MODIFIER	CG43277	FBgn0262966	transcript	FBtr0306718	protein_coding		c.*4123C>T					3951	
2R	19641992	T	intergenic_region	MODIFIER	CG43277-CG15124	FBgn0262966-FBgn0034461	intergenic_region	FBgn0262966-FBgn0034461			n.19641992C>T						
2R	19641992	T	downstream_gene_variant	MODIFIER	FBtr0309578_df_nrg	FBtr0309578_df_nrg	transcript	FBtr0309578	miRNA		n.*4540C>T					4540	
2R	19641992	T	downstream_gene_variant	MODIFIER	FBtr0309579_df_nrg	FBtr0309579_df_nrg	transcript	FBtr0309579	miRNA		n.*4490C>T					4490	
2R	19641992	T	downstream_gene_variant	MODIFIER	mir-4983	FBgn0263515	transcript	FBtr0309577	pseudogene		n.*4471C>T					4471	
2R	19652715	G	upstream_gene_variant	MODIFIER	CG15125	FBgn0034463	transcript	FBtr0086471	protein_coding		c.-5155C>G					4858	
2R	19652715	G	non_coding_transcript_exon_variant	MODIFIER	Ir56e	FBgn0265142	transcript	FBtr0336979	pseudogene	2/2	n.127C>G						
2R	19652715	G	non_coding_transcript_exon_variant	MODIFIER	lncRNA:CR44212	FBgn0265143	transcript	FBtr0336982	lincRNA	1/1	n.281G>C						
2R	19652715	G	upstream_gene_variant	MODIFIER	lncRNA:CR44213	FBgn0265144	transcript	FBtr0336980	lincRNA		n.-581C>G					581	
2R	19652715	G	downstream_gene_variant	MODIFIER	lncRNA:CR44214	FBgn0265145	transcript	FBtr0344610	lincRNA		n.*3580G>C					3580	
2R	19652738	A	upstream_gene_variant	MODIFIER	CG15125	FBgn0034463	transcript	FBtr0086471	protein_coding		c.-5132C>A					4835	
2R	19652738	A	non_coding_transcript_exon_variant	MODIFIER	Ir56e	FBgn0265142	transcript	FBtr0336979	pseudogene	2/2	n.150C>A						
2R	19652738	A	non_coding_transcript_exon_variant	MODIFIER	lncRNA:CR44212	FBgn0265143	transcript	FBtr0336982	lincRNA	1/1	n.258G>T						
2R	19652738	A	upstream_gene_variant	MODIFIER	lncRNA:CR44213	FBgn0265144	transcript	FBtr0336980	lincRNA		n.-558C>A					558	
2R	19652738	A	downstream_gene_variant	MODIFIER	lncRNA:CR44214	FBgn0265145	transcript	FBtr0344610	lincRNA		n.*3557G>T					3557	
2R	19652927	T	upstream_gene_variant	MODIFIER	CG15125	FBgn0034463	transcript	FBtr0086471	protein_coding		c.-4943C>T					4646	
2R	19652927	T	downstream_gene_variant	MODIFIER	Ir56e	FBgn0265142	transcript	FBtr0336979	pseudogene		n.*101C>T					101	
2R	19652927	T	non_coding_transcript_exon_variant	MODIFIER	lncRNA:CR44212	FBgn0265143	transcript	FBtr0336982	lincRNA	1/1	n.69G>A						
2R	19652927	T	upstream_gene_variant	MODIFIER	lncRNA:CR44213	FBgn0265144	transcript	FBtr0336980	lincRNA		n.-369C>T					369	
2R	19652927	T	downstream_gene_variant	MODIFIER	lncRNA:CR44214	FBgn0265145	transcript	FBtr0344610	lincRNA		n.*3368G>A					3368	
2R	19653551	T	upstream_gene_variant	MODIFIER	CG15125	FBgn0034463	transcript	FBtr0340595	protein_coding		c.-4955C>T					4930	
2R	19653551	T	downstream_gene_variant	MODIFIER	Ir56e	FBgn0265142	transcript	FBtr0336979	pseudogene		n.*725C>T					725	
2R	19653551	T	upstream_gene_variant	MODIFIER	lncRNA:CR44212	FBgn0265143	transcript	FBtr0336982	lincRNA		n.-556G>A					556	
2R	19653551	T	non_coding_transcript_exon_variant	MODIFIER	lncRNA:CR44213	FBgn0265144	transcript	FBtr0336980	lincRNA	1/1	n.256C>T						
2R	19653551	T	downstream_gene_variant	MODIFIER	lncRNA:CR44214	FBgn0265145	transcript	FBtr0344610	lincRNA		n.*2744G>A					2744	
2R	19653929	G	upstream_gene_variant	MODIFIER	CG15125	FBgn0034463	transcript	FBtr0340595	protein_coding		c.-4577T>G					4552	
2R	19653929	G	downstream_gene_variant	MODIFIER	Ir56e	FBgn0265142	transcript	FBtr0336979	pseudogene		n.*1103T>G					1103	
2R	19653929	G	upstream_gene_variant	MODIFIER	lncRNA:CR44212	FBgn0265143	transcript	FBtr0336982	lincRNA		n.-934A>C					934	
2R	19653929	G	downstream_gene_variant	MODIFIER	lncRNA:CR44213	FBgn0265144	transcript	FBtr0336980	lincRNA		n.*334T>G					334	
2R	19653929	G	intergenic_region	MODIFIER	lncRNA:CR44213-lncRNA:CR44214	FBgn0265144-FBgn0265145	intergenic_region	FBgn0265144-FBgn0265145			n.19653929T>G						
2R	19653929	G	downstream_gene_variant	MODIFIER	lncRNA:CR44214	FBgn0265145	transcript	FBtr0344610	lincRNA		n.*2366A>C					2366	
2R	19654623	C	upstream_gene_variant	MODIFIER	CG15125	FBgn0034463	transcript	FBtr0340595	protein_coding		c.-3883A>C					3858	
2R	19654623	C	downstream_gene_variant	MODIFIER	Ir56e	FBgn0265142	transcript	FBtr0336979	pseudogene		n.*1797A>C					1797	
2R	19654623	C	upstream_gene_variant	MODIFIER	lncRNA:CR44212	FBgn0265143	transcript	FBtr0336982	lincRNA		n.-1628T>G					1628	
2R	19654623	C	downstream_gene_variant	MODIFIER	lncRNA:CR44213	FBgn0265144	transcript	FBtr0336980	lincRNA		n.*1028A>C					1028	
2R	19654623	C	intergenic_region	MODIFIER	lncRNA:CR44213-lncRNA:CR44214	FBgn0265144-FBgn0265145	intergenic_region	FBgn0265144-FBgn0265145			n.19654623A>C						
2R	19654623	C	downstream_gene_variant	MODIFIER	lncRNA:CR44214	FBgn0265145	transcript	FBtr0344610	lincRNA		n.*1672T>G					1672	
2R	19655837	C	upstream_gene_variant	MODIFIER	CG15125	FBgn0034463	transcript	FBtr0340595	protein_coding		c.-2669T>C					2644	
2R	19655837	C	downstream_gene_variant	MODIFIER	FBtr0304358_df_nrg	FBtr0304358_df_nrg	transcript	FBtr0304358	miRNA		n.*4885A>G					4885	
2R	19655837	C	downstream_gene_variant	MODIFIER	FBtr0309744_df_nrg	FBtr0309744_df_nrg	transcript	FBtr0309744	miRNA		n.*4928A>G					4928	
2R	19655837	C	downstream_gene_variant	MODIFIER	Ir56e	FBgn0265142	transcript	FBtr0336979	pseudogene		n.*3011T>C					3011	
2R	19655837	C	upstream_gene_variant	MODIFIER	lncRNA:CR44212	FBgn0265143	transcript	FBtr0336982	lincRNA		n.-2842A>G					2842	
2R	19655837	C	downstream_gene_variant	MODIFIER	lncRNA:CR44213	FBgn0265144	transcript	FBtr0336980	lincRNA		n.*2242T>C					2242	
2R	19655837	C	intergenic_region	MODIFIER	lncRNA:CR44213-lncRNA:CR44214	FBgn0265144-FBgn0265145	intergenic_region	FBgn0265144-FBgn0265145			n.19655837T>C						
2R	19655837	C	downstream_gene_variant	MODIFIER	lncRNA:CR44214	FBgn0265145	transcript	FBtr0344610	lincRNA		n.*458A>G					458	
2R	19655837	C	downstream_gene_variant	MODIFIER	lncRNA:CR44504	FBgn0265697	transcript	FBtr0340598	lincRNA		n.*3808A>G					3808	
2R	19655837	C	downstream_gene_variant	MODIFIER	mir-6-3	FBgn0262418	transcript	FBtr0304357	pseudogene		n.*4879A>G					4879	
2R	19657434	A	upstream_gene_variant	MODIFIER	CG15125	FBgn0034463	transcript	FBtr0340595	protein_coding		c.-1072G>A					1047	
2R	19657434	A	downstream_gene_variant	MODIFIER	FBtr0304195_df_nrg	FBtr0304195_df_nrg	transcript	FBtr0304195	miRNA		n.*4166C>T					4166	
2R	19657434	A	downstream_gene_variant	MODIFIER	FBtr0304224_df_nrg	FBtr0304224_df_nrg	transcript	FBtr0304224	miRNA		n.*4276C>T					4276	
2R	19657434	A	downstream_gene_variant	MODIFIER	FBtr0304330_df_nrg	FBtr0304330_df_nrg	transcript	FBtr0304330	miRNA		n.*3766C>T					3766	
2R	19657434	A	downstream_gene_variant	MODIFIER	FBtr0304334_df_nrg	FBtr0304334_df_nrg	transcript	FBtr0304334	miRNA		n.*3440C>T					3440	
2R	19657434	A	downstream_gene_variant	MODIFIER	FBtr0304348_df_nrg	FBtr0304348_df_nrg	transcript	FBtr0304348	miRNA		n.*3867C>T					3867	
2R	19657434	A	downstream_gene_variant	MODIFIER	FBtr0304358_df_nrg	FBtr0304358_df_nrg	transcript	FBtr0304358	miRNA		n.*3288C>T					3288	
2R	19657434	A	downstream_gene_variant	MODIFIER	FBtr0304445_df_nrg	FBtr0304445_df_nrg	transcript	FBtr0304445	miRNA		n.*4001C>T					4001	
2R	19657434	A	downstream_gene_variant	MODIFIER	FBtr0304531_df_nrg	FBtr0304531_df_nrg	transcript	FBtr0304531	miRNA		n.*3578C>T					3578	
2R	19657434	A	downstream_gene_variant	MODIFIER	FBtr0309744_df_nrg	FBtr0309744_df_nrg	transcript	FBtr0309744	miRNA		n.*3331C>T					3331	
2R	19657434	A	downstream_gene_variant	MODIFIER	FBtr0309748_df_nrg	FBtr0309748_df_nrg	transcript	FBtr0309748	miRNA		n.*3479C>T					3479	
2R	19657434	A	downstream_gene_variant	MODIFIER	FBtr0472704_df_nrg	FBtr0472704_df_nrg	transcript	FBtr0472704	miRNA		n.*4201C>T					4201	
2R	19657434	A	downstream_gene_variant	MODIFIER	FBtr0472705_df_nrg	FBtr0472705_df_nrg	transcript	FBtr0472705	miRNA		n.*3899C>T					3899	
2R	19657434	A	downstream_gene_variant	MODIFIER	FBtr0472706_df_nrg	FBtr0472706_df_nrg	transcript	FBtr0472706	miRNA		n.*3728C>T					3728	
2R	19657434	A	downstream_gene_variant	MODIFIER	FBtr0472707_df_nrg	FBtr0472707_df_nrg	transcript	FBtr0472707	miRNA		n.*3619C>T					3619	
2R	19657434	A	downstream_gene_variant	MODIFIER	FBtr0472736_df_nrg	FBtr0472736_df_nrg	transcript	FBtr0472736	miRNA		n.*4054C>T					4054	
2R	19657434	A	downstream_gene_variant	MODIFIER	FBtr0472751_df_nrg	FBtr0472751_df_nrg	transcript	FBtr0472751	miRNA		n.*4313C>T					4313	
2R	19657434	A	downstream_gene_variant	MODIFIER	Ir56e	FBgn0265142	transcript	FBtr0336979	pseudogene		n.*4608G>A					4608	
2R	19657434	A	upstream_gene_variant	MODIFIER	lncRNA:CR44212	FBgn0265143	transcript	FBtr0336982	lincRNA		n.-4439C>T					4439	
2R	19657434	A	downstream_gene_variant	MODIFIER	lncRNA:CR44213	FBgn0265144	transcript	FBtr0336980	lincRNA		n.*3839G>A					3839	
2R	19657434	A	non_coding_transcript_exon_variant	MODIFIER	lncRNA:CR44214	FBgn0265145	transcript	FBtr0344610	lincRNA	1/1	n.407C>T						
2R	19657434	A	downstream_gene_variant	MODIFIER	lncRNA:CR44504	FBgn0265697	transcript	FBtr0340598	lincRNA		n.*2211C>T					2211	
2R	19657434	A	downstream_gene_variant	MODIFIER	mir-286	FBgn0262443	transcript	FBtr0304444	pseudogene		n.*3988C>T					3988	
2R	19657434	A	downstream_gene_variant	MODIFIER	mir-3	FBgn0262372	transcript	FBtr0304194	pseudogene		n.*4161C>T					4161	
2R	19657434	A	downstream_gene_variant	MODIFIER	mir-309	FBgn0262380	transcript	FBtr0304223	pseudogene		n.*4272C>T					4272	
2R	19657434	A	downstream_gene_variant	MODIFIER	mir-4	FBgn0262414	transcript	FBtr0304347	pseudogene		n.*3855C>T					3855	
2R	19657434	A	downstream_gene_variant	MODIFIER	mir-5	FBgn0262408	transcript	FBtr0304329	pseudogene		n.*3724C>T					3724	
2R	19657434	A	downstream_gene_variant	MODIFIER	mir-6-1	FBgn0262464	transcript	FBtr0304530	pseudogene		n.*3569C>T					3569	
2R	19657434	A	downstream_gene_variant	MODIFIER	mir-6-2	FBgn0262410	transcript	FBtr0304333	pseudogene		n.*3435C>T					3435	
2R	19657434	A	downstream_gene_variant	MODIFIER	mir-6-3	FBgn0262418	transcript	FBtr0304357	pseudogene		n.*3282C>T					3282	
2R	19668897	G	5_prime_UTR_variant	MODIFIER	hrg	FBgn0015949	transcript	FBtr0086484	protein_coding	1/9	c.-271T>C					649	
2R	19668897	G	upstream_gene_variant	MODIFIER	isopeptidase-T-3	FBgn0028372	transcript	FBtr0330247	protein_coding		c.-1858A>G					1721	
2R	19678403	G	downstream_gene_variant	MODIFIER	CG15127	FBgn0040730	transcript	FBtr0086482	protein_coding		c.*2616A>C					2365	
2R	19678403	G	downstream_gene_variant	MODIFIER	CG34198	FBgn0085227	transcript	FBtr0112391	protein_coding		c.*4317A>C					4043	
2R	19678403	G	downstream_gene_variant	MODIFIER	isopeptidase-T-3	FBgn0028372	transcript	FBtr0330247	protein_coding		c.*5594T>G					4926	
2R	19678403	G	intergenic_region	MODIFIER	isopeptidase-T-3-CG15127	FBgn0028372-FBgn0040730	intergenic_region	FBgn0028372-FBgn0040730			n.19678403T>G						
2R	19678503	A	downstream_gene_variant	MODIFIER	CG15127	FBgn0040730	transcript	FBtr0086482	protein_coding		c.*2516C>T					2265	
2R	19678503	A	downstream_gene_variant	MODIFIER	CG34198	FBgn0085227	transcript	FBtr0112391	protein_coding		c.*4217C>T					3943	
2R	19678503	A	intergenic_region	MODIFIER	isopeptidase-T-3-CG15127	FBgn0028372-FBgn0040730	intergenic_region	FBgn0028372-FBgn0040730			n.19678503G>A						
2R	19678503	A	downstream_gene_variant	MODIFIER	lncRNA:CR44505	FBgn0265698	transcript	FBtr0340597	lincRNA		n.*4992C>T					4992	
2R	19693944	G	downstream_gene_variant	MODIFIER	CG15126	FBgn0040729	transcript	FBtr0086475	protein_coding		c.*2938T>G					2866	
2R	19693944	G	upstream_gene_variant	MODIFIER	Obp56a	FBgn0034468	transcript	FBtr0086476	protein_coding		c.-3826T>G					3779	
2R	19693944	G	downstream_gene_variant	MODIFIER	Obp56b	FBgn0046880	transcript	FBtr0086480	protein_coding		c.*4898A>C					4770	
2R	19693944	G	non_coding_transcript_exon_variant	MODIFIER	lncRNA:CR44506	FBgn0265699	transcript	FBtr0340596	lincRNA	1/1	n.1731T>G						
2R	19701638	A	downstream_gene_variant	MODIFIER	Obp56a	FBgn0034468	transcript	FBtr0086476	protein_coding		c.*3210C>A					3130	
2R	19701638	A	upstream_gene_variant	MODIFIER	Obp56b	FBgn0046880	transcript	FBtr0086480	protein_coding		c.-2321G>T					2292	
2R	19701638	A	upstream_gene_variant	MODIFIER	Obp56c	FBgn0046879	transcript	FBtr0086479	protein_coding		c.-570G>T					514	
2R	19701638	A	intergenic_region	MODIFIER	Obp56c-Obp56d	FBgn0046879-FBgn0034470	intergenic_region	FBgn0046879-FBgn0034470			n.19701638C>A						
2R	19701638	A	downstream_gene_variant	MODIFIER	Obp56d	FBgn0034470	transcript	FBtr0086477	protein_coding		c.*1647G>T					1501	
2R	19701638	A	downstream_gene_variant	MODIFIER	lncRNA:CR44506	FBgn0265699	transcript	FBtr0340596	lincRNA		n.*4443C>A					4443	
2R	19706884	G	upstream_gene_variant	MODIFIER	Obp56d	FBgn0034470	transcript	FBtr0086477	protein_coding		c.-3134T>C					3085	
2R	19706884	G	intergenic_region	MODIFIER	Obp56d-asRNA:CR44509	FBgn0034470-FBgn0265702	intergenic_region	FBgn0034470-FBgn0265702			n.19706884A>G						
2R	19711339	G	upstream_gene_variant	MODIFIER	CG8517	FBgn0034472	transcript	FBtr0086329	protein_coding		c.-2835A>G					2737	
2R	19711339	G	upstream_gene_variant	MODIFIER	FBti0018966	FBti0018966	transcript	FBti0018966-RA	pseudogene		n.-4571A>G					4571	
2R	19711339	G	intergenic_region	MODIFIER	Obp56d-asRNA:CR44509	FBgn0034470-FBgn0265702	intergenic_region	FBgn0034470-FBgn0265702			n.19711339A>G						
2R	19711339	G	upstream_gene_variant	MODIFIER	Obp56e	FBgn0034471	transcript	FBtr0086327	protein_coding		c.-1058A>G					1006	
2R	19711339	G	upstream_gene_variant	MODIFIER	Obp56f	FBgn0043533	transcript	FBtr0086328	protein_coding		c.-2080A>G					2056	
2R	19711339	G	downstream_gene_variant	MODIFIER	asRNA:CR44509	FBgn0265702	transcript	FBtr0340599	lincRNA		n.*756T>C					756	
2R	19711339	G	upstream_gene_variant	MODIFIER	tRNA:Ile-AAT-1-9	FBgn0050215	transcript	FBtr0086330	protein_coding		c.-4226A>G					4226	WARNING_TRANSCRIPT_MULTIPLE_STOP_CODONS
2R	19729283	A	downstream_gene_variant	MODIFIER	5SrRNA:CR33440	FBgn0053440	transcript	FBtr0086432	rRNA		n.*4754G>T					4754	
2R	19729283	A	downstream_gene_variant	MODIFIER	5SrRNA:CR33441	FBgn0053441	transcript	FBtr0086433	rRNA		n.*4388G>T					4388	
2R	19729283	A	downstream_gene_variant	MODIFIER	5SrRNA:CR33442	FBgn0053442	transcript	FBtr0086434	rRNA		n.*4005G>T					4005	
2R	19729283	A	downstream_gene_variant	MODIFIER	5SrRNA:CR33443	FBgn0053443	transcript	FBtr0086435	rRNA		n.*3643G>T					3643	
2R	19729283	A	downstream_gene_variant	MODIFIER	5SrRNA:CR33444	FBgn0053444	transcript	FBtr0086436	rRNA		n.*3267G>T					3267	
2R	19729283	A	downstream_gene_variant	MODIFIER	5SrRNA:CR33445	FBgn0053445	transcript	FBtr0086437	rRNA		n.*2887G>T					2887	
2R	19729283	A	downstream_gene_variant	MODIFIER	5SrRNA:CR33446	FBgn0053446	transcript	FBtr0086438	rRNA		n.*2485G>T					2485	
2R	19729283	A	downstream_gene_variant	MODIFIER	5SrRNA:CR33447	FBgn0053447	transcript	FBtr0086439	rRNA		n.*2126G>T					2126	
2R	19729283	A	downstream_gene_variant	MODIFIER	5SrRNA:CR33448	FBgn0053448	transcript	FBtr0086440	rRNA		n.*1760G>T					1760	
2R	19729283	A	downstream_gene_variant	MODIFIER	5SrRNA:CR33449	FBgn0053449	transcript	FBtr0086441	rRNA		n.*1387G>T					1387	
2R	19729283	A	downstream_gene_variant	MODIFIER	5SrRNA:CR33450	FBgn0053450	transcript	FBtr0086442	rRNA		n.*1021G>T					1021	
2R	19729283	A	downstream_gene_variant	MODIFIER	5SrRNA:CR33451	FBgn0053451	transcript	FBtr0086443	rRNA		n.*638G>T					638	
2R	19729283	A	downstream_gene_variant	MODIFIER	5SrRNA:CR33452	FBgn0053452	transcript	FBtr0086444	rRNA		n.*279G>T					279	
2R	19729283	A	upstream_gene_variant	MODIFIER	FBti0018940	FBti0018940	transcript	FBti0018940-RA	pseudogene		n.-670G>T					670	
2R	19729283	A	upstream_gene_variant	MODIFIER	snoRNA:185	FBgn0065076	transcript	FBtr0091934	snoRNA		n.-2131G>T					2131	
2R	19729283	A	upstream_gene_variant	MODIFIER	tRNA:Glu-CTC-2-1	FBgn0050454	transcript	FBtr0086445	protein_coding		c.-1024G>T					1024	WARNING_TRANSCRIPT_NO_START_CODON
2R	19729283	A	downstream_gene_variant	MODIFIER	tRNA:Glu-CTC-2-2	FBgn0050220	transcript	FBtr0086332	protein_coding		c.*325C>A					325	WARNING_TRANSCRIPT_NO_START_CODON
2R	19729283	A	non_coding_transcript_exon_variant	MODIFIER	tRNA:Glu-CTC-5-1Psi	FBgn0050449	transcript	FBtr0472547	pseudogene	1/1	n.2C>A						
2R	19729283	A	upstream_gene_variant	MODIFIER	tRNA:Glu-TTC-1-4	FBgn0011850	transcript	FBtr0086448	protein_coding		c.-3070G>T					3070	WARNING_TRANSCRIPT_NO_START_CODON
2R	19729283	A	upstream_gene_variant	MODIFIER	tRNA:Glu-TTC-1-5	FBgn0011849	transcript	FBtr0086447	protein_coding		c.-1752G>T					1752	WARNING_TRANSCRIPT_NO_START_CODON
2R	19729283	A	upstream_gene_variant	MODIFIER	tRNA:Glu-TTC-1-6	FBgn0011848	transcript	FBtr0086446	protein_coding		c.-1231G>T					1231	WARNING_TRANSCRIPT_NO_START_CODON
2R	19729283	A	upstream_gene_variant	MODIFIER	tRNA:iMet-CAT-1-1	FBgn0050452	transcript	FBtr0086449	protein_coding		c.-3592G>T					3592	WARNING_TRANSCRIPT_NO_START_CODON
2R	19729283	A	downstream_gene_variant	MODIFIER	tRNA:iMet-CAT-1-2	FBgn0050218	transcript	FBtr0086331	protein_coding		c.*3307C>A					3307	WARNING_TRANSCRIPT_NO_START_CODON
2R	19785728	A	upstream_gene_variant	MODIFIER	Obp56g	FBgn0034474	transcript	FBtr0086343	protein_coding		c.-1708A>T					1685	
2R	19785728	A	non_coding_transcript_exon_variant	MODIFIER	lncRNA:CR45231	FBgn0266766	transcript	FBtr0345374	lincRNA	1/1	n.1435T>A						
2R	19788426	A	upstream_gene_variant	MODIFIER	Obp56g	FBgn0034474	transcript	FBtr0086343	protein_coding		c.-4406C>T					4383	
2R	19788426	A	non_coding_transcript_exon_variant	MODIFIER	lncRNA:CR45231	FBgn0266766	transcript	FBtr0345374	lincRNA	1/1	n.4133G>A						
2R	19795711	G	intergenic_region	MODIFIER	lncRNA:CR45231-tRNA:Lys-CTT-1-11	FBgn0266766-FBgn0011897	intergenic_region	FBgn0266766-FBgn0011897			n.19795711A>G						
2R	19840242	T	downstream_gene_variant	MODIFIER	CG44569	FBgn0265762	transcript	FBtr0340727	protein_coding		c.*2705C>A					2253	
2R	19840242	T	intergenic_region	MODIFIER	Toll-7-CG44569	FBgn0034476-FBgn0265762	intergenic_region	FBgn0034476-FBgn0265762			n.19840242G>T						
2R	19863062	T	upstream_gene_variant	MODIFIER	Obp56i	FBgn0043532	transcript	FBtr0303458	protein_coding		c.-2085C>T					1655	
2R	19863062	T	upstream_gene_variant	MODIFIER	lncRNA:CR44570	FBgn0265763	transcript	FBtr0340726	lincRNA		n.-2967G>A					2967	
2R	19863062	T	downstream_gene_variant	MODIFIER	lncRNA:CR44571	FBgn0265764	transcript	FBtr0340724	lincRNA		n.*2367C>T					2367	
2R	19863062	T	intergenic_region	MODIFIER	lncRNA:CR44571-Obp56i	FBgn0265764-FBgn0043532	intergenic_region	FBgn0265764-FBgn0043532			n.19863062C>T						
2R	19879335	A	missense_variant	MODERATE	CG13872	FBgn0034477	transcript	FBtr0086341	protein_coding	2/2	c.1444A>T	p.Thr482Ser	1511/2010	1444/1842	482/613		
2R	19880503	A	synonymous_variant	LOW	CG13872	FBgn0034477	transcript	FBtr0086341	protein_coding	1/2	c.351C>T	p.Tyr117Tyr	418/2010	351/1842	117/613		
2R	19904027	A	intergenic_region	MODIFIER	lncRNA:CR44572-lncRNA:CR44573	FBgn0265765-FBgn0265766	intergenic_region	FBgn0265765-FBgn0265766			n.19904027G>A						
2R	19929899	T	upstream_gene_variant	MODIFIER	lncRNA:CR44626	FBgn0265837	transcript	FBtr0342670	lincRNA		n.-4054G>A					4054	
2R	19929899	T	intergenic_region	MODIFIER	lncRNA:CR44626-lncRNA:CR44627	FBgn0265837-FBgn0265838	intergenic_region	FBgn0265837-FBgn0265838			n.19929899C>T						
2R	19929899	T	upstream_gene_variant	MODIFIER	lncRNA:CR44627	FBgn0265838	transcript	FBtr0342665	lincRNA		n.-4596C>T					4596	
2R	19929900	C	upstream_gene_variant	MODIFIER	lncRNA:CR44626	FBgn0265837	transcript	FBtr0342670	lincRNA		n.-4055A>G					4055	
2R	19929900	C	intergenic_region	MODIFIER	lncRNA:CR44626-lncRNA:CR44627	FBgn0265837-FBgn0265838	intergenic_region	FBgn0265837-FBgn0265838			n.19929900T>C						
2R	19929900	C	upstream_gene_variant	MODIFIER	lncRNA:CR44627	FBgn0265838	transcript	FBtr0342665	lincRNA		n.-4595T>C					4595	
2R	19929909	G	upstream_gene_variant	MODIFIER	lncRNA:CR44626	FBgn0265837	transcript	FBtr0342670	lincRNA		n.-4064A>C					4064	
2R	19929909	G	intergenic_region	MODIFIER	lncRNA:CR44626-lncRNA:CR44627	FBgn0265837-FBgn0265838	intergenic_region	FBgn0265837-FBgn0265838			n.19929909T>G						
2R	19929909	G	upstream_gene_variant	MODIFIER	lncRNA:CR44627	FBgn0265838	transcript	FBtr0342665	lincRNA		n.-4586T>G					4586	
2R	19938114	A	downstream_gene_variant	MODIFIER	lncRNA:CR43421	FBgn0263340	transcript	FBtr0308772	lincRNA		n.*1768A>T					1768	
2R	19938114	A	downstream_gene_variant	MODIFIER	lncRNA:CR44627	FBgn0265838	transcript	FBtr0342665	lincRNA		n.*3119T>A					3119	
2R	19938114	A	intergenic_region	MODIFIER	lncRNA:CR44627-lncRNA:CR43421	FBgn0265838-FBgn0263340	intergenic_region	FBgn0265838-FBgn0263340			n.19938114T>A						
2R	19940634	T	downstream_gene_variant	MODIFIER	CG42690	FBgn0261580	transcript	FBtr0302889	protein_coding		c.*4474G>A					4324	
2R	19940634	T	downstream_gene_variant	MODIFIER	CG43195	FBgn0262824	transcript	FBtr0306044	protein_coding		c.*3714G>A					3629	
2R	19940634	T	upstream_gene_variant	MODIFIER	lncRNA:CR43421	FBgn0263340	transcript	FBtr0308772	lincRNA		n.-90G>A					90	
2R	19940634	T	intergenic_region	MODIFIER	lncRNA:CR43421-CG42690	FBgn0263340-FBgn0261580	intergenic_region	FBgn0263340-FBgn0261580			n.19940634C>T						
2R	19941396	T	downstream_gene_variant	MODIFIER	CG42690	FBgn0261580	transcript	FBtr0302889	protein_coding		c.*3712G>A					3562	
2R	19941396	T	downstream_gene_variant	MODIFIER	CG42691	FBgn0261581	transcript	FBtr0302888	protein_coding		c.*4697G>A					4335	
2R	19941396	T	downstream_gene_variant	MODIFIER	CG43195	FBgn0262824	transcript	FBtr0306044	protein_coding		c.*2952G>A					2867	
2R	19941396	T	upstream_gene_variant	MODIFIER	lncRNA:CR43421	FBgn0263340	transcript	FBtr0308772	lincRNA		n.-852G>A					852	
2R	19941396	T	intergenic_region	MODIFIER	lncRNA:CR43421-CG42690	FBgn0263340-FBgn0261580	intergenic_region	FBgn0263340-FBgn0261580			n.19941396C>T						
2R	19941404	G	downstream_gene_variant	MODIFIER	CG42690	FBgn0261580	transcript	FBtr0302889	protein_coding		c.*3704G>C					3554	
2R	19941404	G	downstream_gene_variant	MODIFIER	CG42691	FBgn0261581	transcript	FBtr0302888	protein_coding		c.*4689G>C					4327	
2R	19941404	G	downstream_gene_variant	MODIFIER	CG43195	FBgn0262824	transcript	FBtr0306044	protein_coding		c.*2944G>C					2859	
2R	19941404	G	upstream_gene_variant	MODIFIER	lncRNA:CR43421	FBgn0263340	transcript	FBtr0308772	lincRNA		n.-860G>C					860	
2R	19941404	G	intergenic_region	MODIFIER	lncRNA:CR43421-CG42690	FBgn0263340-FBgn0261580	intergenic_region	FBgn0263340-FBgn0261580			n.19941404C>G						
2R	19941439	T	downstream_gene_variant	MODIFIER	CG42690	FBgn0261580	transcript	FBtr0302889	protein_coding		c.*3669G>A					3519	
2R	19941439	T	downstream_gene_variant	MODIFIER	CG42691	FBgn0261581	transcript	FBtr0302888	protein_coding		c.*4654G>A					4292	
2R	19941439	T	downstream_gene_variant	MODIFIER	CG43195	FBgn0262824	transcript	FBtr0306044	protein_coding		c.*2909G>A					2824	
2R	19941439	T	upstream_gene_variant	MODIFIER	lncRNA:CR43421	FBgn0263340	transcript	FBtr0308772	lincRNA		n.-895G>A					895	
2R	19941439	T	intergenic_region	MODIFIER	lncRNA:CR43421-CG42690	FBgn0263340-FBgn0261580	intergenic_region	FBgn0263340-FBgn0261580			n.19941439C>T						
2R	19941443	G	downstream_gene_variant	MODIFIER	CG42690	FBgn0261580	transcript	FBtr0302889	protein_coding		c.*3665A>C					3515	
2R	19941443	G	downstream_gene_variant	MODIFIER	CG42691	FBgn0261581	transcript	FBtr0302888	protein_coding		c.*4650A>C					4288	
2R	19941443	G	downstream_gene_variant	MODIFIER	CG43195	FBgn0262824	transcript	FBtr0306044	protein_coding		c.*2905A>C					2820	
2R	19941443	G	upstream_gene_variant	MODIFIER	lncRNA:CR43421	FBgn0263340	transcript	FBtr0308772	lincRNA		n.-899A>C					899	
2R	19941443	G	intergenic_region	MODIFIER	lncRNA:CR43421-CG42690	FBgn0263340-FBgn0261580	intergenic_region	FBgn0263340-FBgn0261580			n.19941443T>G						
2R	19955729	G	downstream_gene_variant	MODIFIER	CG10822	FBgn0034478	transcript	FBtr0086339	protein_coding		c.*3878A>G					3779	
2R	19955729	G	downstream_gene_variant	MODIFIER	CG44622	FBgn0265833	transcript	FBtr0342666	protein_coding		c.*1313A>G					1084	
2R	19955729	G	intergenic_region	MODIFIER	CG44622-CG44623	FBgn0265833-FBgn0265834	intergenic_region	FBgn0265833-FBgn0265834			n.19955729A>G						
2R	19955729	G	upstream_gene_variant	MODIFIER	CG44623	FBgn0265834	transcript	FBtr0342669	protein_coding		c.-547A>G					466	
2R	19955729	G	downstream_gene_variant	MODIFIER	FBti0018970	FBti0018970	transcript	FBti0018970-RA	pseudogene		n.*1757T>C					1757	
2R	19955757	T	downstream_gene_variant	MODIFIER	CG10822	FBgn0034478	transcript	FBtr0086339	protein_coding		c.*3906C>T					3807	
2R	19955757	T	downstream_gene_variant	MODIFIER	CG44622	FBgn0265833	transcript	FBtr0342666	protein_coding		c.*1341C>T					1112	
2R	19955757	T	intergenic_region	MODIFIER	CG44622-CG44623	FBgn0265833-FBgn0265834	intergenic_region	FBgn0265833-FBgn0265834			n.19955757C>T						
2R	19955757	T	upstream_gene_variant	MODIFIER	CG44623	FBgn0265834	transcript	FBtr0342669	protein_coding		c.-519C>T					438	
2R	19955757	T	downstream_gene_variant	MODIFIER	FBti0018970	FBti0018970	transcript	FBti0018970-RA	pseudogene		n.*1729G>A					1729	
2R	19956156	C	downstream_gene_variant	MODIFIER	CG10822	FBgn0034478	transcript	FBtr0086339	protein_coding		c.*4305A>C					4206	
2R	19956156	C	downstream_gene_variant	MODIFIER	CG44622	FBgn0265833	transcript	FBtr0342666	protein_coding		c.*1740A>C					1511	
2R	19956156	C	intergenic_region	MODIFIER	CG44622-CG44623	FBgn0265833-FBgn0265834	intergenic_region	FBgn0265833-FBgn0265834			n.19956156A>C						
2R	19956156	C	upstream_gene_variant	MODIFIER	CG44623	FBgn0265834	transcript	FBtr0342669	protein_coding		c.-120A>C					39	
2R	19956156	C	downstream_gene_variant	MODIFIER	FBti0018970	FBti0018970	transcript	FBti0018970-RA	pseudogene		n.*1330T>G					1330	
2R	19956159	C	downstream_gene_variant	MODIFIER	CG10822	FBgn0034478	transcript	FBtr0086339	protein_coding		c.*4308A>C					4209	
2R	19956159	C	downstream_gene_variant	MODIFIER	CG44622	FBgn0265833	transcript	FBtr0342666	protein_coding		c.*1743A>C					1514	
2R	19956159	C	intergenic_region	MODIFIER	CG44622-CG44623	FBgn0265833-FBgn0265834	intergenic_region	FBgn0265833-FBgn0265834			n.19956159A>C						
2R	19956159	C	upstream_gene_variant	MODIFIER	CG44623	FBgn0265834	transcript	FBtr0342669	protein_coding		c.-117A>C					36	
2R	19956159	C	downstream_gene_variant	MODIFIER	FBti0018970	FBti0018970	transcript	FBti0018970-RA	pseudogene		n.*1327T>G					1327	
2R	19956524	C	downstream_gene_variant	MODIFIER	CG10822	FBgn0034478	transcript	FBtr0086339	protein_coding		c.*4673T>C					4574	
2R	19956524	C	downstream_gene_variant	MODIFIER	CG44622	FBgn0265833	transcript	FBtr0342666	protein_coding		c.*2108T>C					1879	
2R	19956524	C	missense_variant	MODERATE	CG44623	FBgn0265834	transcript	FBtr0342669	protein_coding	2/4	c.185T>C	p.Ile62Thr	266/629	185/462	62/153		
2R	19956524	C	downstream_gene_variant	MODIFIER	FBti0018970	FBti0018970	transcript	FBti0018970-RA	pseudogene		n.*962A>G					962	
2R	19956528	G	downstream_gene_variant	MODIFIER	CG10822	FBgn0034478	transcript	FBtr0086339	protein_coding		c.*4677T>G					4578	
2R	19956528	G	downstream_gene_variant	MODIFIER	CG44622	FBgn0265833	transcript	FBtr0342666	protein_coding		c.*2112T>G					1883	
2R	19956528	G	synonymous_variant	LOW	CG44623	FBgn0265834	transcript	FBtr0342669	protein_coding	2/4	c.189T>G	p.Gly63Gly	270/629	189/462	63/153		
2R	19956528	G	downstream_gene_variant	MODIFIER	FBti0018970	FBti0018970	transcript	FBti0018970-RA	pseudogene		n.*958A>C					958	
2R	19956634	T	downstream_gene_variant	MODIFIER	CG10822	FBgn0034478	transcript	FBtr0086339	protein_coding		c.*4783C>T					4684	
2R	19956634	T	downstream_gene_variant	MODIFIER	CG44622	FBgn0265833	transcript	FBtr0342666	protein_coding		c.*2218C>T					1989	
2R	19956634	T	synonymous_variant	LOW	CG44623	FBgn0265834	transcript	FBtr0342669	protein_coding	3/4	c.240C>T	p.Ile80Ile	321/629	240/462	80/153		
2R	19956634	T	downstream_gene_variant	MODIFIER	FBti0018970	FBti0018970	transcript	FBti0018970-RA	pseudogene		n.*852G>A					852	
2R	19980245	G	upstream_gene_variant	MODIFIER	CG8654	FBgn0034479	transcript	FBtr0086340	protein_coding		c.-1042A>G					825	
2R	19987291	C	downstream_gene_variant	MODIFIER	CG8654	FBgn0034479	transcript	FBtr0086340	protein_coding		c.*3210A>C					2541	
2R	19987291	C	intergenic_region	MODIFIER	CG8654-tRNA:Arg-CCT-1-2	FBgn0034479-FBgn0050212	intergenic_region	FBgn0034479-FBgn0050212			n.19987291A>C						
2R	19987292	C	downstream_gene_variant	MODIFIER	CG8654	FBgn0034479	transcript	FBtr0086340	protein_coding		c.*3211T>C					2542	
2R	19987292	C	intergenic_region	MODIFIER	CG8654-tRNA:Arg-CCT-1-2	FBgn0034479-FBgn0050212	intergenic_region	FBgn0034479-FBgn0050212			n.19987292T>C						
2R	19989802	C	downstream_gene_variant	MODIFIER	CG8654	FBgn0034479	transcript	FBtr0305677	protein_coding		c.*5721G>C					4907	
2R	19989802	C	intergenic_region	MODIFIER	CG8654-tRNA:Arg-CCT-1-2	FBgn0034479-FBgn0050212	intergenic_region	FBgn0034479-FBgn0050212			n.19989802G>C						
2R	19989805	T	downstream_gene_variant	MODIFIER	CG8654	FBgn0034479	transcript	FBtr0305677	protein_coding		c.*5724C>T					4910	
2R	19989805	T	intergenic_region	MODIFIER	CG8654-tRNA:Arg-CCT-1-2	FBgn0034479-FBgn0050212	intergenic_region	FBgn0034479-FBgn0050212			n.19989805C>T						
2R	20002465	T	downstream_gene_variant	MODIFIER	CG16898	FBgn0034480	transcript	FBtr0086325	protein_coding		c.*1226C>A					1155	
2R	20002465	T	upstream_gene_variant	MODIFIER	lncRNA:CR44628	FBgn0265839	transcript	FBtr0342668	lincRNA		n.-4630G>T					4630	
2R	20002465	T	upstream_gene_variant	MODIFIER	tRNA:Arg-CCT-1-2	FBgn0050212	transcript	FBtr0086326	protein_coding		c.-2097C>A					2097	WARNING_TRANSCRIPT_INCOMPLETE
2R	20002465	T	downstream_gene_variant	MODIFIER	tRNA:Arg-CCT-1-3	FBgn0053538	transcript	FBtr0100846	protein_coding		c.*1574G>T					1574	WARNING_TRANSCRIPT_INCOMPLETE
2R	20002465	T	intergenic_region	MODIFIER	tRNA:Arg-CCT-1-3-CG16898	FBgn0053538-FBgn0034480	intergenic_region	FBgn0053538-FBgn0034480			n.20002465G>T						
2R	20014170	G	intergenic_region	MODIFIER	lncRNA:CR44628-lncRNA:CR44629	FBgn0265839-FBgn0265840	intergenic_region	FBgn0265839-FBgn0265840			n.20014170C>G						
2R	20014170	G	upstream_gene_variant	MODIFIER	lncRNA:CR44629	FBgn0265840	transcript	FBtr0342682	lincRNA		n.-325C>G					325	
2R	20014170	G	downstream_gene_variant	MODIFIER	lncRNA:CR44630	FBgn0265841	transcript	FBtr0342686	lincRNA		n.*2325G>C					2325	
2R	20020628	A	upstream_gene_variant	MODIFIER	lncRNA:CR44630	FBgn0265841	transcript	FBtr0342686	lincRNA		n.-3533G>T					3533	
2R	20020628	A	intergenic_region	MODIFIER	lncRNA:CR44630-lncRNA:CR44631	FBgn0265841-FBgn0265842	intergenic_region	FBgn0265841-FBgn0265842			n.20020628C>A						
2R	20020637	T	upstream_gene_variant	MODIFIER	lncRNA:CR44630	FBgn0265841	transcript	FBtr0342686	lincRNA		n.-3542C>A					3542	
2R	20020637	T	intergenic_region	MODIFIER	lncRNA:CR44630-lncRNA:CR44631	FBgn0265841-FBgn0265842	intergenic_region	FBgn0265841-FBgn0265842			n.20020637G>T						
2R	20045777	C	intergenic_region	MODIFIER	lncRNA:CR44630-lncRNA:CR44631	FBgn0265841-FBgn0265842	intergenic_region	FBgn0265841-FBgn0265842			n.20045777T>C						
2R	20075430	T	downstream_gene_variant	MODIFIER	CG46443	FBgn0287213	transcript	FBtr0475313	protein_coding		c.*440G>A					256	
2R	20075430	T	upstream_gene_variant	MODIFIER	FBti0019043	FBti0019043	transcript	FBti0019043-RA	pseudogene		n.-3559G>A					3559	
2R	20075430	T	downstream_gene_variant	MODIFIER	lncRNA:CR46444	FBgn0287214	transcript	FBtr0475312	lincRNA		n.*253C>T					253	
2R	20075430	T	intergenic_region	MODIFIER	lncRNA:CR46444-CG46443	FBgn0287214-FBgn0287213	intergenic_region	FBgn0287214-FBgn0287213			n.20075430C>T						
2R	20115346	C	synonymous_variant	LOW	18w	FBgn0004364	transcript	FBtr0086309	protein_coding	1/1	c.3462G>C	p.Ser1154Ser	3836/5422	3462/4158	1154/1385		
2R	20125536	G	intergenic_region	MODIFIER	18w-lncRNA:CR44634	FBgn0004364-FBgn0265845	intergenic_region	FBgn0004364-FBgn0265845			n.20125536A>G						
2R	20127022	T	intergenic_region	MODIFIER	18w-lncRNA:CR44634	FBgn0004364-FBgn0265845	intergenic_region	FBgn0004364-FBgn0265845			n.20127022C>T						
2R	20159178	A	intergenic_region	MODIFIER	lncRNA:CR45229-CG16894	FBgn0266764-FBgn0034483	intergenic_region	FBgn0266764-FBgn0034483			n.20159178G>A						
2R	20196364	A	intergenic_region	MODIFIER	lncRNA:CR45229-CG16894	FBgn0266764-FBgn0034483	intergenic_region	FBgn0266764-FBgn0034483			n.20196364G>A						
2R	20196525	T	intergenic_region	MODIFIER	lncRNA:CR45229-CG16894	FBgn0266764-FBgn0034483	intergenic_region	FBgn0266764-FBgn0034483			n.20196525C>T						
2R	20206571	T	intergenic_region	MODIFIER	lncRNA:CR45229-CG16894	FBgn0266764-FBgn0034483	intergenic_region	FBgn0266764-FBgn0034483			n.20206571G>T						
2R	20215044	C	upstream_gene_variant	MODIFIER	CG16894	FBgn0034483	transcript	FBtr0086324	protein_coding		c.-2558T>G					2425	
2R	20215044	C	intergenic_region	MODIFIER	CG16894-lncRNA:CR45423	FBgn0034483-FBgn0266972	intergenic_region	FBgn0034483-FBgn0266972			n.20215044A>C						
2R	20215095	A	upstream_gene_variant	MODIFIER	CG16894	FBgn0034483	transcript	FBtr0086324	protein_coding		c.-2609A>T					2476	
2R	20215095	A	intergenic_region	MODIFIER	CG16894-lncRNA:CR45423	FBgn0034483-FBgn0266972	intergenic_region	FBgn0034483-FBgn0266972			n.20215095T>A						
2R	20215099	G	upstream_gene_variant	MODIFIER	CG16894	FBgn0034483	transcript	FBtr0086324	protein_coding		c.-2613G>C					2480	
2R	20215099	G	intergenic_region	MODIFIER	CG16894-lncRNA:CR45423	FBgn0034483-FBgn0266972	intergenic_region	FBgn0034483-FBgn0266972			n.20215099C>G						
2R	20215153	A	upstream_gene_variant	MODIFIER	CG16894	FBgn0034483	transcript	FBtr0086324	protein_coding		c.-2667C>T					2534	
2R	20215153	A	intergenic_region	MODIFIER	CG16894-lncRNA:CR45423	FBgn0034483-FBgn0266972	intergenic_region	FBgn0034483-FBgn0266972			n.20215153G>A						
2R	20259149	C	upstream_gene_variant	MODIFIER	Ate1	FBgn0025720	transcript	FBtr0336634	protein_coding		c.-1867T>G					1759	
2R	20259149	C	upstream_gene_variant	MODIFIER	CG9864	FBgn0034490	transcript	FBtr0336635	protein_coding		c.-4640T>G					4479	
2R	20259149	C	synonymous_variant	LOW	Hsl	FBgn0034491	transcript	FBtr0086270	protein_coding	2/4	c.957A>C	p.Leu319Leu	1066/3522	957/2646	319/881		
2R	20259149	C	downstream_gene_variant	MODIFIER	PCNA	FBgn0005655	transcript	FBtr0086307	protein_coding		c.*2730T>G					2605	
2R	20259149	C	upstream_gene_variant	MODIFIER	RpS18	FBgn0010411	transcript	FBtr0086273	protein_coding		c.-4891A>C					4830	
2R	20259149	C	downstream_gene_variant	MODIFIER	plu	FBgn0003114	transcript	FBtr0086306	protein_coding		c.*3877T>G					3809	
2R	20274944	T	upstream_gene_variant	MODIFIER	CG10444	FBgn0034494	transcript	FBtr0086305	protein_coding		c.-706T>A					445	
2R	20274944	T	synonymous_variant	LOW	CG11788	FBgn0034495	transcript	FBtr0086277	protein_coding	2/3	c.195A>T	p.Gly65Gly	289/1429	195/1278	65/425		
2R	20274944	T	downstream_gene_variant	MODIFIER	CG8908	FBgn0034493	transcript	FBtr0339542	protein_coding		c.*4159A>T					3950	
2R	20274944	T	downstream_gene_variant	MODIFIER	CG9143	FBgn0034496	transcript	FBtr0086304	protein_coding		c.*1202T>A					1029	
2R	20274944	T	downstream_gene_variant	MODIFIER	Mpcp1	FBgn0034497	transcript	FBtr0086303	protein_coding		c.*4224T>A					4122	
2R	20298276	T	downstream_gene_variant	MODIFIER	lncRNA:CR44639	FBgn0265850	transcript	FBtr0342675	lincRNA		n.*3581C>T					3581	
2R	20298276	T	intergenic_region	MODIFIER	lncRNA:CR44639-lncRNA:CR44640	FBgn0265850-FBgn0265851	intergenic_region	FBgn0265850-FBgn0265851			n.20298276C>T						
2R	20298276	T	upstream_gene_variant	MODIFIER	lncRNA:CR44640	FBgn0265851	transcript	FBtr0342676	lincRNA		n.-3919C>T					3919	
2R	20298276	T	upstream_gene_variant	MODIFIER	lncRNA:CR44641	FBgn0265852	transcript	FBtr0342677	lincRNA		n.-4919C>T					4919	
2R	20298301	A	downstream_gene_variant	MODIFIER	lncRNA:CR44639	FBgn0265850	transcript	FBtr0342675	lincRNA		n.*3606T>A					3606	
2R	20298301	A	intergenic_region	MODIFIER	lncRNA:CR44639-lncRNA:CR44640	FBgn0265850-FBgn0265851	intergenic_region	FBgn0265850-FBgn0265851			n.20298301T>A						
2R	20298301	A	upstream_gene_variant	MODIFIER	lncRNA:CR44640	FBgn0265851	transcript	FBtr0342676	lincRNA		n.-3894T>A					3894	
2R	20298301	A	upstream_gene_variant	MODIFIER	lncRNA:CR44641	FBgn0265852	transcript	FBtr0342677	lincRNA		n.-4894T>A					4894	
2R	20298304	A	downstream_gene_variant	MODIFIER	lncRNA:CR44639	FBgn0265850	transcript	FBtr0342675	lincRNA		n.*3609T>A					3609	
2R	20298304	A	intergenic_region	MODIFIER	lncRNA:CR44639-lncRNA:CR44640	FBgn0265850-FBgn0265851	intergenic_region	FBgn0265850-FBgn0265851			n.20298304T>A						
2R	20298304	A	upstream_gene_variant	MODIFIER	lncRNA:CR44640	FBgn0265851	transcript	FBtr0342676	lincRNA		n.-3891T>A					3891	
2R	20298304	A	upstream_gene_variant	MODIFIER	lncRNA:CR44641	FBgn0265852	transcript	FBtr0342677	lincRNA		n.-4891T>A					4891	
2R	20305064	A	intron_variant	MODIFIER	CG11200	FBgn0034500	transcript	FBtr0086299	protein_coding	5/5	c.671+22C>T						
2R	20305064	A	downstream_gene_variant	MODIFIER	CG13868	FBgn0034501	transcript	FBtr0479909	protein_coding		c.*4509C>T					3713	
2R	20305064	A	downstream_gene_variant	MODIFIER	lncRNA:CR44640	FBgn0265851	transcript	FBtr0342676	lincRNA		n.*2069G>A					2069	
2R	20305064	A	downstream_gene_variant	MODIFIER	lncRNA:CR44641	FBgn0265852	transcript	FBtr0342677	lincRNA		n.*1469G>A					1469	
2R	20305220	G	synonymous_variant	LOW	CG11200	FBgn0034500	transcript	FBtr0086299	protein_coding	5/6	c.537A>C	p.Gly179Gly	1042/1688	537/1068	179/355		
2R	20305220	G	downstream_gene_variant	MODIFIER	CG13868	FBgn0034501	transcript	FBtr0479909	protein_coding		c.*4353A>C					3557	
2R	20305220	G	downstream_gene_variant	MODIFIER	lncRNA:CR44640	FBgn0265851	transcript	FBtr0342676	lincRNA		n.*2225T>G					2225	
2R	20305220	G	downstream_gene_variant	MODIFIER	lncRNA:CR44641	FBgn0265852	transcript	FBtr0342677	lincRNA		n.*1625T>G					1625	
2R	20384208	G	intergenic_region	MODIFIER	FBti0019027-side-VIII	FBti0019027-FBgn0086604	intergenic_region	FBti0019027-FBgn0086604			n.20384208C>G						
2R	20391237	T	intergenic_region	MODIFIER	FBti0019027-side-VIII	FBti0019027-FBgn0086604	intergenic_region	FBti0019027-FBgn0086604			n.20391237G>T						
2R	20406066	C	intergenic_region	MODIFIER	FBti0019027-side-VIII	FBti0019027-FBgn0086604	intergenic_region	FBti0019027-FBgn0086604			n.20406066T>C						
2R	20408019	T	intergenic_region	MODIFIER	FBti0019027-side-VIII	FBti0019027-FBgn0086604	intergenic_region	FBti0019027-FBgn0086604			n.20408019C>T						
2R	20427886	A	intron_variant	MODIFIER	side-VIII	FBgn0086604	transcript	FBtr0112775	protein_coding	1/20	c.-231-1518G>A						
2R	20490085	A	downstream_gene_variant	MODIFIER	lncRNA:CR44643	FBgn0265854	transcript	FBtr0342698	lincRNA		n.*811A>T					811	
2R	20490085	A	intergenic_region	MODIFIER	side-VIII-lncRNA:CR44643	FBgn0086604-FBgn0265854	intergenic_region	FBgn0086604-FBgn0265854			n.20490085T>A						
2R	20490241	T	downstream_gene_variant	MODIFIER	lncRNA:CR44643	FBgn0265854	transcript	FBtr0342698	lincRNA		n.*655C>A					655	
2R	20490241	T	intergenic_region	MODIFIER	side-VIII-lncRNA:CR44643	FBgn0086604-FBgn0265854	intergenic_region	FBgn0086604-FBgn0265854			n.20490241G>T						
2R	20498579	T	upstream_gene_variant	MODIFIER	FBti0060360	FBti0060360	transcript	FBti0060360-RA	pseudogene		n.-2539C>A					2539	
2R	20498579	T	intergenic_region	MODIFIER	FBti0060360-Obp57c	FBti0060360-FBgn0034509	intergenic_region	FBti0060360-FBgn0034509			n.20498579G>T						
2R	20512147	T	downstream_gene_variant	MODIFIER	CG13426	FBgn0034510	transcript	FBtr0086295	protein_coding		c.*593G>A					550	
2R	20512147	T	downstream_gene_variant	MODIFIER	lncRNA:CR44646	FBgn0265857	transcript	FBtr0342693	lincRNA		n.*3352C>T					3352	
2R	20512147	T	downstream_gene_variant	MODIFIER	lncRNA:CR44647	FBgn0265858	transcript	FBtr0342694	lincRNA		n.*2452C>T					2452	
2R	20512147	T	downstream_gene_variant	MODIFIER	lncRNA:CR44648	FBgn0265859	transcript	FBtr0342695	lincRNA		n.*552C>T					552	
2R	20512147	T	downstream_gene_variant	MODIFIER	lncRNA:CR44649	FBgn0265860	transcript	FBtr0342696	lincRNA		n.*52C>T					52	
2R	20512147	T	intergenic_region	MODIFIER	lncRNA:CR44649-CG13426	FBgn0265860-FBgn0034510	intergenic_region	FBgn0265860-FBgn0034510			n.20512147C>T						
2R	20551633	A	synonymous_variant	LOW	BORCS7	FBgn0034519	transcript	FBtr0100677	protein_coding	3/3	c.228G>T	p.Leu76Leu	332/1631	228/318	76/105		
2R	20551633	A	5_prime_UTR_variant	MODIFIER	CG13430	FBgn0034518	transcript	FBtr0100495	protein_coding	3/3	c.-326G>T					326	
2R	20551633	A	upstream_gene_variant	MODIFIER	CG30148	FBgn0050148	transcript	FBtr0086266	protein_coding		c.-4030G>T					3975	
2R	20551633	A	upstream_gene_variant	MODIFIER	Cpr57A	FBgn0034517	transcript	FBtr0086263	protein_coding		c.-1566G>T					1516	
2R	20551633	A	upstream_gene_variant	MODIFIER	Obp57d	FBgn0043536	transcript	FBtr0299804	protein_coding		c.-2339G>T					1516	
2R	20551633	A	upstream_gene_variant	MODIFIER	Obp57e	FBgn0050145	transcript	FBtr0086265	protein_coding		c.-3342G>T					3342	
2R	20555321	A	upstream_gene_variant	MODIFIER	BORCS7	FBgn0034519	transcript	FBtr0100677	protein_coding		c.-3335G>T					3231	
2R	20555321	A	upstream_gene_variant	MODIFIER	CG13430	FBgn0034518	transcript	FBtr0100495	protein_coding		c.-3888G>T					3231	
2R	20555321	A	intergenic_region	MODIFIER	CG13430-lms	FBgn0034518-FBgn0034520	intergenic_region	FBgn0034518-FBgn0034520			n.20555321C>A						
2R	20555321	A	downstream_gene_variant	MODIFIER	Mgat1	FBgn0034521	transcript	FBtr0086259	protein_coding		c.*4719G>T					3835	
2R	20555321	A	upstream_gene_variant	MODIFIER	lms	FBgn0034520	transcript	FBtr0342701	protein_coding		c.-1637C>A					1556	
2R	20560909	T	downstream_gene_variant	MODIFIER	CG43308	FBgn0263000	transcript	FBtr0306843	protein_coding		c.*1587G>A					1554	
2R	20560909	T	synonymous_variant	LOW	Mgat1	FBgn0034521	transcript	FBtr0086259	protein_coding	2/7	c.801G>A	p.Gln267Gln	1362/2822	801/1377	267/458		
2R	20560909	T	upstream_gene_variant	MODIFIER	asRNA:CR44653	FBgn0265864	transcript	FBtr0342703	lincRNA		n.-1336C>T					1336	
2R	20560909	T	downstream_gene_variant	MODIFIER	lms	FBgn0034520	transcript	FBtr0342701	protein_coding		c.*1768C>T					1435	
2R	20560909	T	downstream_gene_variant	MODIFIER	qsm	FBgn0028622	transcript	FBtr0086258	protein_coding		c.*2576G>A					2125	
2R	20565865	A	upstream_gene_variant	MODIFIER	CG43308	FBgn0263000	transcript	FBtr0306843	protein_coding		c.-3012C>T					2864	
2R	20565865	A	upstream_gene_variant	MODIFIER	Mgat1	FBgn0034521	transcript	FBtr0086259	protein_coding		c.-4095C>T					3534	
2R	20565865	A	downstream_gene_variant	MODIFIER	asRNA:CR44653	FBgn0265864	transcript	FBtr0342703	lincRNA		n.*3170G>A					3170	
2R	20565865	A	intron_variant	MODIFIER	qsm	FBgn0028622	transcript	FBtr0086258	protein_coding	2/7	c.74-364C>T						
2R	20565914	T	upstream_gene_variant	MODIFIER	CG43308	FBgn0263000	transcript	FBtr0306843	protein_coding		c.-3061T>A					2913	
2R	20565914	T	upstream_gene_variant	MODIFIER	Mgat1	FBgn0034521	transcript	FBtr0086259	protein_coding		c.-4144T>A					3583	
2R	20565914	T	downstream_gene_variant	MODIFIER	asRNA:CR44653	FBgn0265864	transcript	FBtr0342703	lincRNA		n.*3219A>T					3219	
2R	20565914	T	intron_variant	MODIFIER	qsm	FBgn0028622	transcript	FBtr0086258	protein_coding	2/7	c.74-413T>A						
2R	20570355	T	intron_variant	MODIFIER	qsm	FBgn0028622	transcript	FBtr0086258	protein_coding	2/7	c.74-4854G>A						
2R	20583286	A	downstream_gene_variant	MODIFIER	FBtr0304257_df_nrg	FBtr0304257_df_nrg	transcript	FBtr0304257	miRNA		n.*1483A>T					1483	
2R	20583286	A	downstream_gene_variant	MODIFIER	FBtr0304258_df_nrg	FBtr0304258_df_nrg	transcript	FBtr0304258	miRNA		n.*1449A>T					1449	
2R	20583286	A	downstream_gene_variant	MODIFIER	FBtr0304293_df_nrg	FBtr0304293_df_nrg	transcript	FBtr0304293	miRNA		n.*1928A>T					1928	
2R	20583286	A	downstream_gene_variant	MODIFIER	FBtr0304312_df_nrg	FBtr0304312_df_nrg	transcript	FBtr0304312	miRNA		n.*602A>T					602	
2R	20583286	A	downstream_gene_variant	MODIFIER	FBtr0304419_df_nrg	FBtr0304419_df_nrg	transcript	FBtr0304419	miRNA		n.*480A>T					480	
2R	20583286	A	downstream_gene_variant	MODIFIER	FBtr0304437_df_nrg	FBtr0304437_df_nrg	transcript	FBtr0304437	miRNA		n.*908A>T					908	
2R	20583286	A	downstream_gene_variant	MODIFIER	FBtr0304467_df_nrg	FBtr0304467_df_nrg	transcript	FBtr0304467	miRNA		n.*772A>T					772	
2R	20583286	A	downstream_gene_variant	MODIFIER	FBtr0304517_df_nrg	FBtr0304517_df_nrg	transcript	FBtr0304517	miRNA		n.*2046A>T					2046	
2R	20583286	A	downstream_gene_variant	MODIFIER	FBtr0472752_df_nrg	FBtr0472752_df_nrg	transcript	FBtr0472752	miRNA		n.*517A>T					517	
2R	20583286	A	downstream_gene_variant	MODIFIER	FBtr0472753_df_nrg	FBtr0472753_df_nrg	transcript	FBtr0472753	miRNA		n.*638A>T					638	
2R	20583286	A	downstream_gene_variant	MODIFIER	FBtr0472754_df_nrg	FBtr0472754_df_nrg	transcript	FBtr0472754	miRNA		n.*809A>T					809	
2R	20583286	A	downstream_gene_variant	MODIFIER	FBtr0472755_df_nrg	FBtr0472755_df_nrg	transcript	FBtr0472755	miRNA		n.*947A>T					947	
2R	20583286	A	downstream_gene_variant	MODIFIER	FBtr0472807_df_nrg	FBtr0472807_df_nrg	transcript	FBtr0472807	miRNA		n.*1968A>T					1968	
2R	20583286	A	downstream_gene_variant	MODIFIER	FBtr0472808_df_nrg	FBtr0472808_df_nrg	transcript	FBtr0472808	miRNA		n.*2083A>T					2083	
2R	20583286	A	upstream_gene_variant	MODIFIER	HnRNP-K	FBgn0267791	transcript	FBtr0086221	protein_coding		c.-4503T>A					4265	
2R	20583286	A	downstream_gene_variant	MODIFIER	Nnf1a	FBgn0034523	transcript	FBtr0086257	protein_coding		c.*2968A>T					2936	
2R	20583286	A	downstream_gene_variant	MODIFIER	mir-2498	FBgn0262211	transcript	FBtr0304256	pseudogene		n.*1423A>T					1423	
2R	20583286	A	downstream_gene_variant	MODIFIER	mir-310	FBgn0262436	transcript	FBtr0304418	pseudogene		n.*466A>T					466	
2R	20583286	A	downstream_gene_variant	MODIFIER	mir-311	FBgn0262402	transcript	FBtr0304311	pseudogene		n.*591A>T					591	
2R	20583286	A	downstream_gene_variant	MODIFIER	mir-312	FBgn0262450	transcript	FBtr0304466	pseudogene		n.*770A>T					770	
2R	20583286	A	downstream_gene_variant	MODIFIER	mir-313	FBgn0262441	transcript	FBtr0304436	pseudogene		n.*904A>T					904	
2R	20583286	A	downstream_gene_variant	MODIFIER	mir-991	FBgn0262227	transcript	FBtr0304292	pseudogene		n.*1914A>T					1914	
2R	20583286	A	downstream_gene_variant	MODIFIER	mir-992	FBgn0262334	transcript	FBtr0304516	pseudogene		n.*2028A>T					2028	
2R	20583286	A	upstream_gene_variant	MODIFIER	qsm	FBgn0028622	transcript	FBtr0086258	protein_coding		c.-1275A>T					1154	
2R	20583345	T	downstream_gene_variant	MODIFIER	FBtr0304257_df_nrg	FBtr0304257_df_nrg	transcript	FBtr0304257	miRNA		n.*1424G>A					1424	
2R	20583345	T	downstream_gene_variant	MODIFIER	FBtr0304258_df_nrg	FBtr0304258_df_nrg	transcript	FBtr0304258	miRNA		n.*1390G>A					1390	
2R	20583345	T	downstream_gene_variant	MODIFIER	FBtr0304293_df_nrg	FBtr0304293_df_nrg	transcript	FBtr0304293	miRNA		n.*1869G>A					1869	
2R	20583345	T	downstream_gene_variant	MODIFIER	FBtr0304312_df_nrg	FBtr0304312_df_nrg	transcript	FBtr0304312	miRNA		n.*543G>A					543	
2R	20583345	T	downstream_gene_variant	MODIFIER	FBtr0304419_df_nrg	FBtr0304419_df_nrg	transcript	FBtr0304419	miRNA		n.*421G>A					421	
2R	20583345	T	downstream_gene_variant	MODIFIER	FBtr0304437_df_nrg	FBtr0304437_df_nrg	transcript	FBtr0304437	miRNA		n.*849G>A					849	
2R	20583345	T	downstream_gene_variant	MODIFIER	FBtr0304467_df_nrg	FBtr0304467_df_nrg	transcript	FBtr0304467	miRNA		n.*713G>A					713	
2R	20583345	T	downstream_gene_variant	MODIFIER	FBtr0304517_df_nrg	FBtr0304517_df_nrg	transcript	FBtr0304517	miRNA		n.*1987G>A					1987	
2R	20583345	T	downstream_gene_variant	MODIFIER	FBtr0472752_df_nrg	FBtr0472752_df_nrg	transcript	FBtr0472752	miRNA		n.*458G>A					458	
2R	20583345	T	downstream_gene_variant	MODIFIER	FBtr0472753_df_nrg	FBtr0472753_df_nrg	transcript	FBtr0472753	miRNA		n.*579G>A					579	
2R	20583345	T	downstream_gene_variant	MODIFIER	FBtr0472754_df_nrg	FBtr0472754_df_nrg	transcript	FBtr0472754	miRNA		n.*750G>A					750	
2R	20583345	T	downstream_gene_variant	MODIFIER	FBtr0472755_df_nrg	FBtr0472755_df_nrg	transcript	FBtr0472755	miRNA		n.*888G>A					888	
2R	20583345	T	downstream_gene_variant	MODIFIER	FBtr0472807_df_nrg	FBtr0472807_df_nrg	transcript	FBtr0472807	miRNA		n.*1909G>A					1909	
2R	20583345	T	downstream_gene_variant	MODIFIER	FBtr0472808_df_nrg	FBtr0472808_df_nrg	transcript	FBtr0472808	miRNA		n.*2024G>A					2024	
2R	20583345	T	upstream_gene_variant	MODIFIER	HnRNP-K	FBgn0267791	transcript	FBtr0086221	protein_coding		c.-4444C>T					4206	
2R	20583345	T	downstream_gene_variant	MODIFIER	Nnf1a	FBgn0034523	transcript	FBtr0086257	protein_coding		c.*2909G>A					2877	
2R	20583345	T	downstream_gene_variant	MODIFIER	mir-2498	FBgn0262211	transcript	FBtr0304256	pseudogene		n.*1364G>A					1364	
2R	20583345	T	downstream_gene_variant	MODIFIER	mir-310	FBgn0262436	transcript	FBtr0304418	pseudogene		n.*407G>A					407	
2R	20583345	T	downstream_gene_variant	MODIFIER	mir-311	FBgn0262402	transcript	FBtr0304311	pseudogene		n.*532G>A					532	
2R	20583345	T	downstream_gene_variant	MODIFIER	mir-312	FBgn0262450	transcript	FBtr0304466	pseudogene		n.*711G>A					711	
2R	20583345	T	downstream_gene_variant	MODIFIER	mir-313	FBgn0262441	transcript	FBtr0304436	pseudogene		n.*845G>A					845	
2R	20583345	T	downstream_gene_variant	MODIFIER	mir-991	FBgn0262227	transcript	FBtr0304292	pseudogene		n.*1855G>A					1855	
2R	20583345	T	downstream_gene_variant	MODIFIER	mir-992	FBgn0262334	transcript	FBtr0304516	pseudogene		n.*1969G>A					1969	
2R	20583345	T	splice_region_variant&intron_variant	LOW	qsm	FBgn0028622	transcript	FBtr0342704	protein_coding	1/7	c.-19+5G>A						
2R	20594739	T	intron_variant	MODIFIER	HnRNP-K	FBgn0267791	transcript	FBtr0086221	protein_coding	2/9	c.8-818G>T						
2R	20595037	A	intron_variant	MODIFIER	HnRNP-K	FBgn0267791	transcript	FBtr0086221	protein_coding	2/9	c.8-520C>A						
X	15589440	T	downstream_gene_variant	MODIFIER	Alp11	FBgn0030661	transcript	FBtr0074048	protein_coding		c.*136G>T					75	
X	15589440	T	downstream_gene_variant	MODIFIER	CG8097	FBgn0030660	transcript	FBtr0074047	protein_coding		c.*4450G>T					4422	
X	15589440	T	intron_variant	MODIFIER	CG9220	FBgn0030662	transcript	FBtr0074064	protein_coding	3/4	c.1072+185C>A						
X	15589653	C	downstream_gene_variant	MODIFIER	Alp11	FBgn0030661	transcript	FBtr0074048	protein_coding		c.*349T>C					288	
X	15589653	C	downstream_gene_variant	MODIFIER	CG8097	FBgn0030660	transcript	FBtr0074047	protein_coding		c.*4663T>C					4635	
X	15589653	C	synonymous_variant	LOW	CG9220	FBgn0030662	transcript	FBtr0074064	protein_coding	3/5	c.1044A>G	p.Lys348Lys	1752/3912	1044/2499	348/832		
X	15590323	A	downstream_gene_variant	MODIFIER	Alp11	FBgn0030661	transcript	FBtr0074048	protein_coding		c.*1019G>A					958	
X	15590323	A	synonymous_variant	LOW	CG9220	FBgn0030662	transcript	FBtr0074064	protein_coding	2/5	c.501C>T	p.Phe167Phe	1209/3912	501/2499	167/832		
X	15590335	T	downstream_gene_variant	MODIFIER	Alp11	FBgn0030661	transcript	FBtr0074048	protein_coding		c.*1031C>T					970	
X	15590335	T	synonymous_variant	LOW	CG9220	FBgn0030662	transcript	FBtr0074064	protein_coding	2/5	c.489G>A	p.Lys163Lys	1197/3912	489/2499	163/832		
X	15594515	A	upstream_gene_variant	MODIFIER	CG9220	FBgn0030662	transcript	FBtr0074064	protein_coding		c.-1689G>T					981	
X	15594515	A	intergenic_region	MODIFIER	CG9220-sog	FBgn0030662-FBgn0003463	intergenic_region	FBgn0030662-FBgn0003463			n.15594515C>A						
X	15602941	G	intergenic_region	MODIFIER	CG9220-sog	FBgn0030662-FBgn0003463	intergenic_region	FBgn0030662-FBgn0003463			n.15602941A>G						
X	15602941	G	downstream_gene_variant	MODIFIER	sog	FBgn0003463	transcript	FBtr0074063	protein_coding		c.*2225T>C					1635	
X	15607604	T	synonymous_variant	LOW	sog	FBgn0003463	transcript	FBtr0074063	protein_coding	5/6	c.801T>A	p.Val267Val	1617/4523	801/3117	267/1038		
X	15632592	G	upstream_gene_variant	MODIFIER	lncRNA:CR44423	FBgn0265596	transcript	FBtr0340345	lincRNA		n.-3716C>G					3716	
X	15632592	G	intron_variant	MODIFIER	sog	FBgn0003463	transcript	FBtr0331760	protein_coding	1/6	c.-509+217G>C						
X	15632613	T	upstream_gene_variant	MODIFIER	lncRNA:CR44423	FBgn0265596	transcript	FBtr0340345	lincRNA		n.-3695C>T					3695	
X	15632613	T	intron_variant	MODIFIER	sog	FBgn0003463	transcript	FBtr0331760	protein_coding	1/6	c.-509+196G>A						
X	15632614	C	upstream_gene_variant	MODIFIER	lncRNA:CR44423	FBgn0265596	transcript	FBtr0340345	lincRNA		n.-3694T>C					3694	
X	15632614	C	intron_variant	MODIFIER	sog	FBgn0003463	transcript	FBtr0331760	protein_coding	1/6	c.-509+195A>G						
X	15648874	A	downstream_gene_variant	MODIFIER	CG8117	FBgn0030663	transcript	FBtr0074050	protein_coding		c.*4095G>A					3883	
X	15648874	A	upstream_gene_variant	MODIFIER	FBti0061591	FBti0061591	transcript	FBti0061591-RA	pseudogene		n.-426C>T					426	
X	15648874	A	intergenic_region	MODIFIER	FBti0061591-FBti0061592	FBti0061591-FBti0061592	intergenic_region	FBti0061591-FBti0061592			n.15648874G>A						
X	15648874	A	downstream_gene_variant	MODIFIER	FBti0061592	FBti0061592	transcript	FBti0061592-RA	pseudogene		n.*4490C>T					4490	
X	15663437	C	downstream_gene_variant	MODIFIER	CG15646	FBgn0030665	transcript	FBtr0074062	protein_coding		c.*4625C>G					4448	
X	15663437	C	downstream_gene_variant	MODIFIER	CG8119	FBgn0030664	transcript	FBtr0074051	protein_coding		c.*118G>C					118	
X	15663437	C	downstream_gene_variant	MODIFIER	FBti0061594	FBti0061594	transcript	FBti0061594-RA	pseudogene		n.*3219C>G					3219	
X	15663437	C	non_coding_transcript_exon_variant	MODIFIER	asRNA:CR43299	FBgn0262991	transcript	FBtr0306830	lincRNA	3/3	n.1605C>G						
X	15672860	G	upstream_gene_variant	MODIFIER	CG12708	FBgn0030666	transcript	FBtr0074052	protein_coding		c.-2871A>G					2616	
X	15672860	G	upstream_gene_variant	MODIFIER	CG15646	FBgn0030665	transcript	FBtr0074062	protein_coding		c.-3451T>C					3063	
X	15672860	G	intergenic_region	MODIFIER	CG15646-CG12708	FBgn0030665-FBgn0030666	intergenic_region	FBgn0030665-FBgn0030666			n.15672860A>G						
X	15672862	G	upstream_gene_variant	MODIFIER	CG12708	FBgn0030666	transcript	FBtr0074052	protein_coding		c.-2869T>G					2614	
X	15672862	G	upstream_gene_variant	MODIFIER	CG15646	FBgn0030665	transcript	FBtr0074062	protein_coding		c.-3453A>C					3065	
X	15672862	G	intergenic_region	MODIFIER	CG15646-CG12708	FBgn0030665-FBgn0030666	intergenic_region	FBgn0030665-FBgn0030666			n.15672862T>G						
X	15672878	A	upstream_gene_variant	MODIFIER	CG12708	FBgn0030666	transcript	FBtr0074052	protein_coding		c.-2853T>A					2598	
X	15672878	A	upstream_gene_variant	MODIFIER	CG15646	FBgn0030665	transcript	FBtr0074062	protein_coding		c.-3469A>T					3081	
X	15672878	A	intergenic_region	MODIFIER	CG15646-CG12708	FBgn0030665-FBgn0030666	intergenic_region	FBgn0030665-FBgn0030666			n.15672878T>A						
X	15673047	C	upstream_gene_variant	MODIFIER	CG12708	FBgn0030666	transcript	FBtr0074052	protein_coding		c.-2684T>C					2429	
X	15673047	C	upstream_gene_variant	MODIFIER	CG15646	FBgn0030665	transcript	FBtr0074062	protein_coding		c.-3638A>G					3250	
X	15673047	C	intergenic_region	MODIFIER	CG15646-CG12708	FBgn0030665-FBgn0030666	intergenic_region	FBgn0030665-FBgn0030666			n.15673047T>C						
X	15682637	C	downstream_gene_variant	MODIFIER	CG12708	FBgn0030666	transcript	FBtr0074052	protein_coding		c.*5013G>C					4900	
X	15682637	C	intergenic_region	MODIFIER	CG12708-CG15599	FBgn0030666-FBgn0030667	intergenic_region	FBgn0030666-FBgn0030667			n.15682637G>C						
X	15682637	C	downstream_gene_variant	MODIFIER	CG15599	FBgn0030667	transcript	FBtr0347265	protein_coding		c.*2499C>G					2310	
X	15682641	C	downstream_gene_variant	MODIFIER	CG12708	FBgn0030666	transcript	FBtr0074052	protein_coding		c.*5017G>C					4904	
X	15682641	C	intergenic_region	MODIFIER	CG12708-CG15599	FBgn0030666-FBgn0030667	intergenic_region	FBgn0030666-FBgn0030667			n.15682641G>C						
X	15682641	C	downstream_gene_variant	MODIFIER	CG15599	FBgn0030667	transcript	FBtr0347265	protein_coding		c.*2495C>G					2306	
X	15682683	G	downstream_gene_variant	MODIFIER	CG12708	FBgn0030666	transcript	FBtr0074052	protein_coding		c.*5059A>G					4946	
X	15682683	G	intergenic_region	MODIFIER	CG12708-CG15599	FBgn0030666-FBgn0030667	intergenic_region	FBgn0030666-FBgn0030667			n.15682683A>G						
X	15682683	G	downstream_gene_variant	MODIFIER	CG15599	FBgn0030667	transcript	FBtr0347265	protein_coding		c.*2453T>C					2264	
X	15743371	A	upstream_gene_variant	MODIFIER	CCT6	FBgn0027329	transcript	FBtr0074086	protein_coding		c.-3400G>A					3277	
X	15743371	A	upstream_gene_variant	MODIFIER	CG11679	FBgn0030678	transcript	FBtr0074202	protein_coding		c.-4545C>T					4417	
X	15743371	A	downstream_gene_variant	MODIFIER	CG8206	FBgn0030679	transcript	FBtr0074085	protein_coding		c.*3393G>A					3129	
X	15743371	A	synonymous_variant	LOW	CG8944	FBgn0030680	transcript	FBtr0074201	protein_coding	3/3	c.2133C>T	p.Asn711Asn	2322/4350	2133/2289	711/762		
X	15743371	A	upstream_gene_variant	MODIFIER	FBti0019638	FBti0019638	transcript	FBti0019638-RA	pseudogene		n.-2972G>A					2972	
X	15747380	G	synonymous_variant	LOW	CCT6	FBgn0027329	transcript	FBtr0074086	protein_coding	2/2	c.210A>G	p.Gln70Gln	333/1924	210/1602	70/533		
X	15747380	G	upstream_gene_variant	MODIFIER	CG8944	FBgn0030680	transcript	FBtr0074201	protein_coding		c.-1338T>C					1149	
X	15747380	G	downstream_gene_variant	MODIFIER	FBti0019638	FBti0019638	transcript	FBti0019638-RA	pseudogene		n.*886A>G					886	
X	15747380	G	downstream_gene_variant	MODIFIER	Graf	FBgn0030685	transcript	FBtr0340305	protein_coding		c.*4853T>C					4294	
X	15747380	G	upstream_gene_variant	MODIFIER	Mvd	FBgn0030683	transcript	FBtr0074087	protein_coding		c.-1872A>G					1786	
X	15748337	T	synonymous_variant	LOW	CCT6	FBgn0027329	transcript	FBtr0074086	protein_coding	2/2	c.1167C>T	p.Ile389Ile	1290/1924	1167/1602	389/533		
X	15748337	T	upstream_gene_variant	MODIFIER	CG8944	FBgn0030680	transcript	FBtr0074201	protein_coding		c.-2295G>A					2106	
X	15748337	T	downstream_gene_variant	MODIFIER	FBti0019638	FBti0019638	transcript	FBti0019638-RA	pseudogene		n.*1843C>T					1843	
X	15748337	T	downstream_gene_variant	MODIFIER	Graf	FBgn0030685	transcript	FBtr0340305	protein_coding		c.*3896G>A					3337	
X	15748337	T	upstream_gene_variant	MODIFIER	Mvd	FBgn0030683	transcript	FBtr0074087	protein_coding		c.-915C>T					829	
X	15748430	C	synonymous_variant	LOW	CCT6	FBgn0027329	transcript	FBtr0074086	protein_coding	2/2	c.1260G>C	p.Ala420Ala	1383/1924	1260/1602	420/533		
X	15748430	C	upstream_gene_variant	MODIFIER	CG8944	FBgn0030680	transcript	FBtr0074201	protein_coding		c.-2388C>G					2199	
X	15748430	C	downstream_gene_variant	MODIFIER	FBti0019638	FBti0019638	transcript	FBti0019638-RA	pseudogene		n.*1936G>C					1936	
X	15748430	C	downstream_gene_variant	MODIFIER	Graf	FBgn0030685	transcript	FBtr0340305	protein_coding		c.*3803C>G					3244	
X	15748430	C	upstream_gene_variant	MODIFIER	Mvd	FBgn0030683	transcript	FBtr0074087	protein_coding		c.-822G>C					736	
X	15775353	G	downstream_gene_variant	MODIFIER	CG33172	FBgn0053172	transcript	FBtr0308092	protein_coding		c.*2529C>G					2368	
X	15775353	G	synonymous_variant	LOW	CG43672	FBgn0263747	transcript	FBtr0479751	protein_coding	4/11	c.2169C>G	p.Ser723Ser	2199/5174	2169/5073	723/1690		
X	15775353	G	upstream_gene_variant	MODIFIER	CG43673	FBgn0263748	transcript	FBtr0310395	protein_coding		c.-3829C>G					3793	
X	15775356	T	downstream_gene_variant	MODIFIER	CG33172	FBgn0053172	transcript	FBtr0308092	protein_coding		c.*2532G>T					2371	
X	15775356	T	missense_variant	MODERATE	CG43672	FBgn0263747	transcript	FBtr0479751	protein_coding	4/11	c.2172G>T	p.Lys724Asn	2202/5174	2172/5073	724/1690		
X	15775356	T	upstream_gene_variant	MODIFIER	CG43673	FBgn0263748	transcript	FBtr0310395	protein_coding		c.-3826G>T					3790	
X	15775359	C	downstream_gene_variant	MODIFIER	CG33172	FBgn0053172	transcript	FBtr0308092	protein_coding		c.*2535T>C					2374	
X	15775359	C	synonymous_variant	LOW	CG43672	FBgn0263747	transcript	FBtr0479751	protein_coding	4/11	c.2175T>C	p.Gly725Gly	2205/5174	2175/5073	725/1690		
X	15775359	C	upstream_gene_variant	MODIFIER	CG43673	FBgn0263748	transcript	FBtr0310395	protein_coding		c.-3823T>C					3787	
X	15775367	G	downstream_gene_variant	MODIFIER	CG33172	FBgn0053172	transcript	FBtr0308092	protein_coding		c.*2543A>G					2382	
X	15775367	G	missense_variant	MODERATE	CG43672	FBgn0263747	transcript	FBtr0479751	protein_coding	4/11	c.2183A>G	p.Gln728Arg	2213/5174	2183/5073	728/1690		
X	15775367	G	upstream_gene_variant	MODIFIER	CG43673	FBgn0263748	transcript	FBtr0310395	protein_coding		c.-3815A>G					3779	
X	15775392	A	downstream_gene_variant	MODIFIER	CG33172	FBgn0053172	transcript	FBtr0308092	protein_coding		c.*2568G>A					2407	
X	15775392	A	synonymous_variant	LOW	CG43672	FBgn0263747	transcript	FBtr0479751	protein_coding	4/11	c.2208G>A	p.Leu736Leu	2238/5174	2208/5073	736/1690		
X	15775392	A	upstream_gene_variant	MODIFIER	CG43673	FBgn0263748	transcript	FBtr0310395	protein_coding		c.-3790G>A					3754	
X	15785607	T	upstream_gene_variant	MODIFIER	Efhc1.1	FBgn0030691	transcript	FBtr0074192	protein_coding		c.-1973T>A					1897	
X	15785607	T	upstream_gene_variant	MODIFIER	Paf-AHalpha	FBgn0025809	transcript	FBtr0074190	protein_coding		c.-547T>A					24	
X	15785607	T	intergenic_region	MODIFIER	Paf-AHalpha-mRpS30	FBgn0025809-FBgn0030692	intergenic_region	FBgn0025809-FBgn0030692			n.15785607A>T						
X	15785607	T	upstream_gene_variant	MODIFIER	Rhp	FBgn0026374	transcript	FBtr0074095	protein_coding		c.-3394A>T					3290	
X	15785607	T	upstream_gene_variant	MODIFIER	mRpS30	FBgn0030692	transcript	FBtr0074094	protein_coding		c.-565A>T					440	
X	15788560	G	upstream_gene_variant	MODIFIER	Efhc1.1	FBgn0030691	transcript	FBtr0074192	protein_coding		c.-4926T>C					4850	
X	15788560	G	upstream_gene_variant	MODIFIER	Paf-AHalpha	FBgn0025809	transcript	FBtr0074190	protein_coding		c.-3500T>C					2977	
X	15788560	G	upstream_gene_variant	MODIFIER	Rhp	FBgn0026374	transcript	FBtr0074095	protein_coding		c.-441A>G					337	
X	15788560	G	downstream_gene_variant	MODIFIER	mRpS30	FBgn0030692	transcript	FBtr0074094	protein_coding		c.*551A>G					521	
X	15788560	G	intergenic_region	MODIFIER	mRpS30-Rhp	FBgn0030692-FBgn0026374	intergenic_region	FBgn0030692-FBgn0026374			n.15788560A>G						
X	15820469	G	synonymous_variant	LOW	sd	FBgn0003345	transcript	FBtr0479844	protein_coding	5/11	c.423A>G	p.Lys141Lys	1213/5331	423/2244	141/747		
X	15827832	T	downstream_gene_variant	MODIFIER	Chc	FBgn0000319	transcript	FBtr0074179	protein_coding		c.*440T>A					154	
X	15827832	T	downstream_gene_variant	MODIFIER	sd	FBgn0003345	transcript	FBtr0479844	protein_coding		c.*2448A>T					151	
X	15827832	T	intergenic_region	MODIFIER	sd-Chc	FBgn0003345-FBgn0000319	intergenic_region	FBgn0003345-FBgn0000319			n.15827832A>T						
X	15837666	A	downstream_gene_variant	MODIFIER	ArgRS	FBgn0027093	transcript	FBtr0074178	protein_coding		c.*4176C>T					4103	
X	15837666	A	upstream_gene_variant	MODIFIER	CG8565	FBgn0030697	transcript	FBtr0074103	protein_coding		c.-337G>A					164	
X	15837666	A	upstream_gene_variant	MODIFIER	Chc	FBgn0000319	transcript	FBtr0074179	protein_coding		c.-2549C>T					2176	
X	15837666	A	downstream_gene_variant	MODIFIER	FBti0061599	FBti0061599	transcript	FBti0061599-RA	pseudogene		n.*1721G>A					1721	
X	15837666	A	downstream_gene_variant	MODIFIER	FBti0061604	FBti0061604	transcript	FBti0061604-RA	pseudogene		n.*447G>A					447	
X	15837666	A	intergenic_region	MODIFIER	FBti0061604-CG8565	FBti0061604-FBgn0030697	intergenic_region	FBti0061604-FBgn0030697			n.15837666G>A						
X	15837666	A	upstream_gene_variant	MODIFIER	FBti0061606	FBti0061606	transcript	FBti0061606-RA	pseudogene		n.-3587G>A					3587	
X	15837666	A	downstream_gene_variant	MODIFIER	lncRNA:CR32582	FBgn0052582	transcript	FBtr0472955	lincRNA		n.*743G>A					743	
X	15837738	G	downstream_gene_variant	MODIFIER	ArgRS	FBgn0027093	transcript	FBtr0074178	protein_coding		c.*4104A>C					4031	
X	15837738	G	upstream_gene_variant	MODIFIER	CG8565	FBgn0030697	transcript	FBtr0074103	protein_coding		c.-265T>G					92	
X	15837738	G	upstream_gene_variant	MODIFIER	Chc	FBgn0000319	transcript	FBtr0074179	protein_coding		c.-2621A>C					2248	
X	15837738	G	downstream_gene_variant	MODIFIER	FBti0061599	FBti0061599	transcript	FBti0061599-RA	pseudogene		n.*1793T>G					1793	
X	15837738	G	downstream_gene_variant	MODIFIER	FBti0061604	FBti0061604	transcript	FBti0061604-RA	pseudogene		n.*519T>G					519	
X	15837738	G	intergenic_region	MODIFIER	FBti0061604-CG8565	FBti0061604-FBgn0030697	intergenic_region	FBti0061604-FBgn0030697			n.15837738T>G						
X	15837738	G	upstream_gene_variant	MODIFIER	FBti0061606	FBti0061606	transcript	FBti0061606-RA	pseudogene		n.-3515T>G					3515	
X	15837738	G	downstream_gene_variant	MODIFIER	lncRNA:CR32582	FBgn0052582	transcript	FBtr0472955	lincRNA		n.*815T>G					815	
X	15843297	G	synonymous_variant	LOW	ArgRS	FBgn0027093	transcript	FBtr0074178	protein_coding	4/5	c.606T>C	p.Phe202Phe	670/2135	606/1998	202/665		
X	15843297	G	downstream_gene_variant	MODIFIER	CG8565	FBgn0030697	transcript	FBtr0074103	protein_coding		c.*2237A>G					2137	
X	15843297	G	upstream_gene_variant	MODIFIER	CG8578	FBgn0030699	transcript	FBtr0074104	protein_coding		c.-1290A>G					1179	
X	15843297	G	downstream_gene_variant	MODIFIER	FBti0061606	FBti0061606	transcript	FBti0061606-RA	pseudogene		n.*1678A>G					1678	
X	15843297	G	downstream_gene_variant	MODIFIER	sun	FBgn0014391	transcript	FBtr0074176	protein_coding		c.*4682T>C					4562	
X	15843345	A	synonymous_variant	LOW	ArgRS	FBgn0027093	transcript	FBtr0074178	protein_coding	4/5	c.558C>T	p.Asn186Asn	622/2135	558/1998	186/665		
X	15843345	A	downstream_gene_variant	MODIFIER	CG8565	FBgn0030697	transcript	FBtr0074103	protein_coding		c.*2285G>A					2185	
X	15843345	A	upstream_gene_variant	MODIFIER	CG8578	FBgn0030699	transcript	FBtr0074104	protein_coding		c.-1242G>A					1131	
X	15843345	A	downstream_gene_variant	MODIFIER	FBti0061606	FBti0061606	transcript	FBti0061606-RA	pseudogene		n.*1726G>A					1726	
X	15843345	A	downstream_gene_variant	MODIFIER	sun	FBgn0014391	transcript	FBtr0074176	protein_coding		c.*4634C>T					4514	
X	15847162	T	upstream_gene_variant	MODIFIER	ArgRS	FBgn0027093	transcript	FBtr0074178	protein_coding		c.-3081C>A					3017	
X	15847162	T	intron_variant	MODIFIER	CG8578	FBgn0030699	transcript	FBtr0074104	protein_coding	6/6	c.1080+21G>T						
X	15847162	T	downstream_gene_variant	MODIFIER	UBL3	FBgn0026076	transcript	FBtr0074174	protein_coding		c.*3202C>A					2569	
X	15847162	T	downstream_gene_variant	MODIFIER	sun	FBgn0014391	transcript	FBtr0074176	protein_coding		c.*817C>A					697	
X	15847173	T	upstream_gene_variant	MODIFIER	ArgRS	FBgn0027093	transcript	FBtr0074178	protein_coding		c.-3092T>A					3028	
X	15847173	T	intron_variant	MODIFIER	CG8578	FBgn0030699	transcript	FBtr0074104	protein_coding	6/6	c.1081-30A>T						
X	15847173	T	downstream_gene_variant	MODIFIER	UBL3	FBgn0026076	transcript	FBtr0074174	protein_coding		c.*3191T>A					2558	
X	15847173	T	downstream_gene_variant	MODIFIER	sun	FBgn0014391	transcript	FBtr0074176	protein_coding		c.*806T>A					686	
X	15847814	C	upstream_gene_variant	MODIFIER	ArgRS	FBgn0027093	transcript	FBtr0074178	protein_coding		c.-3733T>G					3669	
X	15847814	C	3_prime_UTR_variant	MODIFIER	CG8578	FBgn0030699	transcript	FBtr0346189	protein_coding	7/7	c.*501A>C					501	
X	15847814	C	downstream_gene_variant	MODIFIER	UBL3	FBgn0026076	transcript	FBtr0074174	protein_coding		c.*2550T>G					1917	
X	15847814	C	downstream_gene_variant	MODIFIER	sun	FBgn0014391	transcript	FBtr0074176	protein_coding		c.*165T>G					45	
X	15848010	A	upstream_gene_variant	MODIFIER	ArgRS	FBgn0027093	transcript	FBtr0074178	protein_coding		c.-3929C>T					3865	
X	15848010	A	downstream_gene_variant	MODIFIER	CG8578	FBgn0030699	transcript	FBtr0074104	protein_coding		c.*697G>A					384	
X	15848010	A	downstream_gene_variant	MODIFIER	UBL3	FBgn0026076	transcript	FBtr0074174	protein_coding		c.*2354C>T					1721	
X	15848010	A	splice_region_variant&intron_variant	LOW	sun	FBgn0014391	transcript	FBtr0074176	protein_coding	2/2	c.161-6C>T						
X	15851552	C	upstream_gene_variant	MODIFIER	CG15914	FBgn0030700	transcript	FBtr0074105	protein_coding		c.-1894G>C					1869	
X	15851552	C	downstream_gene_variant	MODIFIER	CG46440	FBgn0287210	transcript	FBtr0475309	protein_coding		c.*5558C>G					3305	
X	15851552	C	downstream_gene_variant	MODIFIER	CG8578	FBgn0030699	transcript	FBtr0074104	protein_coding		c.*4239G>C					3926	
X	15851552	C	downstream_gene_variant	MODIFIER	Myb	FBgn0002914	transcript	FBtr0074169	protein_coding		c.*3515C>G					3305	
X	15851552	C	intron_variant	MODIFIER	UBL3	FBgn0026076	transcript	FBtr0074174	protein_coding	2/4	c.705+33C>G						
X	15851552	C	upstream_gene_variant	MODIFIER	sun	FBgn0014391	transcript	FBtr0074176	protein_coding		c.-2388C>G					2294	
X	15856694	A	downstream_gene_variant	MODIFIER	AlkB	FBgn0065035	transcript	FBtr0074168	protein_coding		c.*1504C>T					1440	
X	15856694	A	downstream_gene_variant	MODIFIER	CG15914	FBgn0030700	transcript	FBtr0074105	protein_coding		c.*1987G>A					1724	
X	15856694	A	3_prime_UTR_variant	MODIFIER	CG46440	FBgn0287210	transcript	FBtr0475309	protein_coding	1/2	c.*480C>T					480	
X	15856694	A	upstream_gene_variant	MODIFIER	Gbeta13F	FBgn0001105	transcript	FBtr0074107	protein_coding		c.-4269G>A					3421	
X	15856694	A	synonymous_variant	LOW	Myb	FBgn0002914	transcript	FBtr0074169	protein_coding	2/3	c.411C>T	p.Gly137Gly	1035/2808	411/1974	137/657		
X	15856694	A	upstream_gene_variant	MODIFIER	UBL3	FBgn0026076	transcript	FBtr0074174	protein_coding		c.-4092C>T					3519	
X	15857429	G	downstream_gene_variant	MODIFIER	AlkB	FBgn0065035	transcript	FBtr0074168	protein_coding		c.*769G>C					705	
X	15857429	G	downstream_gene_variant	MODIFIER	CG15914	FBgn0030700	transcript	FBtr0074105	protein_coding		c.*2722C>G					2459	
X	15857429	G	synonymous_variant	LOW	CG46440	FBgn0287210	transcript	FBtr0475309	protein_coding	1/2	c.99G>C	p.Arg33Arg	395/2903	99/354	33/117		
X	15857429	G	upstream_gene_variant	MODIFIER	Gbeta13F	FBgn0001105	transcript	FBtr0074107	protein_coding		c.-3534C>G					2686	
X	15857429	G	5_prime_UTR_variant	MODIFIER	Myb	FBgn0002914	transcript	FBtr0074169	protein_coding	2/3	c.-325G>C					325	
X	15857429	G	upstream_gene_variant	MODIFIER	UBL3	FBgn0026076	transcript	FBtr0074174	protein_coding		c.-4827G>C					4254	
X	15872646	A	intron_variant	MODIFIER	CG16952	FBgn0030701	transcript	FBtr0474173	protein_coding	4/5	c.423+32G>A						
X	15872646	A	downstream_gene_variant	MODIFIER	Gapdh2	FBgn0001092	transcript	FBtr0074112	protein_coding		c.*3312G>A					2985	
X	15872646	A	downstream_gene_variant	MODIFIER	tay	FBgn0260938	transcript	FBtr0074167	protein_coding		c.*4589C>T					4037	
X	15878327	C	downstream_gene_variant	MODIFIER	CG16952	FBgn0030701	transcript	FBtr0474173	protein_coding		c.*2865T>C					2797	
X	15878327	C	synonymous_variant	LOW	tay	FBgn0260938	transcript	FBtr0074167	protein_coding	14/14	c.6369A>G	p.Gln2123Gln	6717/8361	6369/7461	2123/2486		
X	15880428	G	downstream_gene_variant	MODIFIER	CG16952	FBgn0030701	transcript	FBtr0474173	protein_coding		c.*4966A>G					4898	
X	15880428	G	synonymous_variant	LOW	tay	FBgn0260938	transcript	FBtr0074167	protein_coding	9/14	c.4674T>C	p.Ile1558Ile	5022/8361	4674/7461	1558/2486		
X	15880492	G	downstream_gene_variant	MODIFIER	CG16952	FBgn0030701	transcript	FBtr0474173	protein_coding		c.*5030A>G					4962	
X	15880492	G	splice_region_variant&intron_variant	LOW	tay	FBgn0260938	transcript	FBtr0074167	protein_coding	8/13	c.4617-7T>C						
X	15882659	G	downstream_gene_variant	MODIFIER	MSBP	FBgn0030703	transcript	FBtr0074166	protein_coding		c.*5377T>C					4908	
X	15882659	G	intron_variant	MODIFIER	tay	FBgn0260938	transcript	FBtr0074167	protein_coding	6/13	c.2638-68T>C						
X	15901778	A	upstream_gene_variant	MODIFIER	FBti0060076	FBti0060076	transcript	FBti0060076-RA	pseudogene		n.-1424G>A					1424	
X	15901778	A	intron_variant	MODIFIER	shi	FBgn0003392	transcript	FBtr0333717	protein_coding	12/15	c.2163+31G>A						
X	15901779	A	upstream_gene_variant	MODIFIER	FBti0060076	FBti0060076	transcript	FBti0060076-RA	pseudogene		n.-1423T>A					1423	
X	15901779	A	intron_variant	MODIFIER	shi	FBgn0003392	transcript	FBtr0333717	protein_coding	12/15	c.2163+32T>A						
X	15901928	T	downstream_gene_variant	MODIFIER	CycD	FBgn0010315	transcript	FBtr0300391	protein_coding		c.*5346G>A					4894	
X	15901928	T	upstream_gene_variant	MODIFIER	FBti0060076	FBti0060076	transcript	FBti0060076-RA	pseudogene		n.-1274C>T					1274	
X	15901928	T	intron_variant	MODIFIER	shi	FBgn0003392	transcript	FBtr0333717	protein_coding	13/15	c.2257+12C>T						
X	15916109	A	intron_variant	MODIFIER	Lrp4	FBgn0030706	transcript	FBtr0074125	protein_coding	6/13	c.3148+38T>A						
X	15918113	G	upstream_gene_variant	MODIFIER	CG8916	FBgn0030707	transcript	FBtr0301232	protein_coding		c.-3989A>G					3842	
X	15918113	G	downstream_gene_variant	MODIFIER	FBti0061615	FBti0061615	transcript	FBti0061615-RA	pseudogene		n.*3201T>C					3201	
X	15918113	G	synonymous_variant	LOW	Lrp4	FBgn0030706	transcript	FBtr0074125	protein_coding	9/14	c.4644A>G	p.Leu1548Leu	4927/7002	4644/6030	1548/2009		
X	15918188	T	upstream_gene_variant	MODIFIER	CG8916	FBgn0030707	transcript	FBtr0301232	protein_coding		c.-3914C>T					3767	
X	15918188	T	downstream_gene_variant	MODIFIER	FBti0061615	FBti0061615	transcript	FBti0061615-RA	pseudogene		n.*3126G>A					3126	
X	15918188	T	synonymous_variant	LOW	Lrp4	FBgn0030706	transcript	FBtr0074125	protein_coding	9/14	c.4719C>T	p.Tyr1573Tyr	5002/7002	4719/6030	1573/2009		
X	15954087	A	downstream_gene_variant	MODIFIER	mmd	FBgn0259110	transcript	FBtr0299534	protein_coding		c.*4346C>T					4231	
X	15954088	T	downstream_gene_variant	MODIFIER	mmd	FBgn0259110	transcript	FBtr0299534	protein_coding		c.*4345G>A					4230	
X	15963191	A	downstream_gene_variant	MODIFIER	FBtr0304255_df_nrg	FBtr0304255_df_nrg	transcript	FBtr0304255	miRNA		n.*2811G>T					2811	
X	15963191	A	downstream_gene_variant	MODIFIER	FBtr0472799_df_nrg	FBtr0472799_df_nrg	transcript	FBtr0472799	miRNA		n.*2771G>T					2771	
X	15963191	A	downstream_gene_variant	MODIFIER	mir-927	FBgn0262210	transcript	FBtr0304254	pseudogene		n.*2756G>T					2756	
X	15963191	A	intron_variant	MODIFIER	mmd	FBgn0259110	transcript	FBtr0340310	protein_coding	13/23	c.1590+15G>T						
X	15965588	T	downstream_gene_variant	MODIFIER	FBtr0304255_df_nrg	FBtr0304255_df_nrg	transcript	FBtr0304255	miRNA		n.*414T>A					414	
X	15965588	T	downstream_gene_variant	MODIFIER	FBtr0472799_df_nrg	FBtr0472799_df_nrg	transcript	FBtr0472799	miRNA		n.*374T>A					374	
X	15965588	T	downstream_gene_variant	MODIFIER	mir-927	FBgn0262210	transcript	FBtr0304254	pseudogene		n.*359T>A					359	
X	15965588	T	intron_variant	MODIFIER	mmd	FBgn0259110	transcript	FBtr0340310	protein_coding	3/23	c.121+10T>A						
