# Supplementary material for: Early life-stage thermal resilience is determined by climate-linked regulatory variation
Source: Proc Natl Acad Sci U S A. 2026 Jan 8;123(2):e2518358123. doi: 10.1073/pnas.2518358123 (PMC12799179; doi:10.1073/pnas.2518358123)
Supplement: Supplementary file 4 — Dataset S03 (TXT) [file pnas.2518358123.sd03.txt]

#GO_term: the GO term
#Avg_gene_number: on the average this number of genes are found per simulation for the given GO category. In --mode gene every gene is only counted once whereas in --mode snp a single gene may be counted several times dependent on the SNP
#SNP_num: using the candidate SNPs this number of genes was found for the given GO category. In --mode gene every gene is only counted once whereas in --mode snp a single gene may be counted several times dependent on the SNP
#p-value: p-value (uncorrected for multiple testing)
#FDR: FDR (p-value after adjustment for multiple testing)
#Obs_gene_number: the number of genes (uniq) found for the given GO category
#Exp_gene_number: the number of genes that could at most be found for the given GO category, i.e.: genes of the given GO category that have an corresponding entry in the annotation file and contain at least one SNP
#Total_GO_genes: total number of genes for the given GO category in the GO association file
#GO_id: description of the given GO term
#Genes: comma separated list of the gene_ids found for the given GO category
GO_term	Avg_gene_number	SNP_num	p-value	FDR	Obs_gene_number	Exp_gene_number	Total_GO_genes	GO_id	Genes
GO:0005549	0.074	3	0.00007	0.08051	3	108	112	odorant binding	"fbgn0034470,fbgn0034474,fbgn0043536"
GO:0007608	0.324	3	0.0029	0.988989091	3	79	80	sensory perception of smell	"fbgn0034470,fbgn0034474,fbgn0043536"
GO:0008203	0.003	1	0.00333	0.988989091	1	6	6	cholesterol metabolic process	fbgn0034491
GO:0030544	0.004	1	0.00352	0.988989091	1	5	5	Hsp70 protein binding	fbgn0034454
GO:0007294	0.109	2	0.00505	0.988989091	2	28	28	germarium-derived oocyte fate determination	"fbgn0260934,fbgn0263391"
GO:0051879	0.006	1	0.00582	0.988989091	1	8	8	Hsp90 protein binding	fbgn0034454
GO:0044421	1.713	6	0.00624	0.988989091	6	665	708	extracellular region part	"fbgn0260934,fbgn0034470,fbgn0034474,fbgn0034512,fbgn0043536,fbgn0263391"
GO:0018279	0.006	1	0.00632	0.988989091	1	8	9	protein N-linked glycosylation via asparagine	fbgn0034521
GO:0018196	0.006	1	0.00632	0.988989091	1	8	9	peptidyl-asparagine modification	fbgn0034521
GO:0004652	0.007	1	0.00663	0.988989091	1	6	6	polynucleotide adenylyltransferase activity	fbgn0015949
GO:0045172	0.132	2	0.0068	0.988989091	2	19	19	germline ring canal	"fbgn0260934,fbgn0263391"
GO:0030991	0.008	1	0.008	1	1	5	5	intraciliary transport particle A	fbgn0034452
GO:0045171	0.145	2	0.00822	1	2	22	23	intercellular bridge	"fbgn0260934,fbgn0263391"
GO:0030716	0.161	2	0.01013	1	2	35	35	oocyte fate determination	"fbgn0260934,fbgn0263391"
GO:0070566	0.011	1	0.01108	1	1	15	16	adenylyltransferase activity	fbgn0015949
GO:0035721	0.015	1	0.01448	1	1	7	7	intraciliary retrograde transport	fbgn0034452
GO:0045169	0.195	2	0.01473	1	2	32	32	fusome	"fbgn0260934,fbgn0263391"
GO:0051087	0.017	1	0.01735	1	1	24	26	chaperone binding	fbgn0034454
GO:0035284	0.018	1	0.01749	1	1	5	5	brain segmentation	fbgn0034521
GO:0003401	0.019	1	0.01928	1	1	5	5	axis elongation	fbgn0004364
GO:0031072	0.02	1	0.02008	1	1	30	34	heat shock protein binding	fbgn0034454
GO:0005797	0.021	1	0.02046	1	1	12	12	Golgi medial cisterna	fbgn0034521
GO:0006378	0.022	1	0.02166	1	1	23	25	mRNA polyadenylation	fbgn0015949
GO:0019731	0.024	1	0.0234	1	1	25	28	antibacterial humoral response	fbgn0004364
GO:0045170	0.024	1	0.02351	1	1	6	7	spectrosome	fbgn0263391
GO:0031124	0.024	1	0.02417	1	1	28	31	mRNA 3'-end processing	fbgn0015949
GO:0009593	0.234	2	0.0247	1	2	162	167	detection of chemical stimulus	"fbgn0034456,fbgn0034457"
GO:0043631	0.025	1	0.02472	1	1	25	27	RNA polyadenylation	fbgn0015949
GO:0019730	0.252	2	0.02473	1	2	52	56	antimicrobial humoral response	"fbgn0260934,fbgn0004364"
GO:0042073	0.025	1	0.02479	1	1	18	19	intraciliary transport	fbgn0034452
GO:0035062	0.026	1	0.02566	1	1	5	5	omega speckle	fbgn0267791
GO:0019236	0.028	1	0.02644	1	1	28	28	response to pheromone	fbgn0034470
GO:0005811	0.027	1	0.02652	1	1	17	18	lipid particle	fbgn0034491
GO:0005615	1.177	4	0.02853	1	4	566	606	extracellular space	"fbgn0034470,fbgn0034474,fbgn0034512,fbgn0043536"
GO:0030709	0.03	1	0.0298	1	1	4	5	border follicle cell delamination	fbgn0260934
GO:0006959	0.284	2	0.03126	1	2	72	82	humoral immune response	"fbgn0260934,fbgn0004364"
GO:0048135	0.032	1	0.03203	1	1	13	13	female germ-line cyst formation	fbgn0263391
GO:0045454	0.033	1	0.03238	1	1	44	49	cell redox homeostasis	fbgn0034455
GO:0030856	0.035	1	0.03447	1	1	6	8	regulation of epithelial cell differentiation	fbgn0260934
GO:0000775	0.035	1	0.03477	1	1	40	42	"chromosome, centromeric region"	fbgn0034495
GO:0032504	0.3	2	0.03503	1	2	252	268	multicellular organism reproduction	"fbgn0034474,fbgn0034512"
GO:0006487	0.036	1	0.03524	1	1	28	30	protein N-linked glycosylation	fbgn0034521
GO:0060026	0.036	1	0.03539	1	1	9	9	convergent extension	fbgn0004364
GO:0006397	0.341	2	0.04466	1	2	243	276	mRNA processing	"fbgn0003435,fbgn0015949"
GO:0035183	0.045	1	0.04472	1	1	5	5	female germline ring canal inner rim	fbgn0263391
GO:0007527	0.046	1	0.04491	1	1	15	28	adult somatic muscle development	fbgn0263391
GO:1902652	0.046	1	0.04537	1	1	20	23	secondary alcohol metabolic process	fbgn0034491
GO:0006641	0.047	1	0.04613	1	1	20	20	triglyceride metabolic process	fbgn0034491
GO:0007282	0.047	1	0.04616	1	1	18	19	cystoblast division	fbgn0263391
GO:0031123	0.049	1	0.04745	1	1	57	63	RNA 3'-end processing	fbgn0015949
GO:0060232	0.049	1	0.04764	1	1	9	11	delamination	fbgn0260934
GO:0016779	0.05	1	0.04855	1	1	62	65	nucleotidyltransferase activity	fbgn0015949
GO:0000003	0.362	2	0.04883	1	2	256	272	reproduction	"fbgn0034474,fbgn0034512"
GO:0000785	0.372	2	0.05344	1	2	171	213	chromatin	"fbgn0034495,fbgn0267791"
GO:0048134	0.057	1	0.05603	1	1	19	20	germ-line cyst formation	fbgn0263391
GO:0007606	0.9	3	0.0576	1	3	209	212	sensory perception of chemical stimulus	"fbgn0034470,fbgn0034474,fbgn0043536"
GO:0022408	0.061	1	0.05989	1	1	10	12	negative regulation of cell-cell adhesion	fbgn0260934
GO:0000212	0.062	1	0.06006	1	1	40	42	meiotic spindle organization	fbgn0263391
GO:0016125	0.065	1	0.06314	1	1	25	29	sterol metabolic process	fbgn0034491
GO:0007098	0.066	1	0.0639	1	1	34	35	centrosome cycle	fbgn0263391
GO:0006638	0.071	1	0.06882	1	1	24	24	neutral lipid metabolic process	fbgn0034491
GO:0006639	0.071	1	0.06882	1	1	24	24	acylglycerol metabolic process	fbgn0034491
GO:0007318	0.071	1	0.06914	1	1	12	12	pole plasm protein localization	fbgn0260934
GO:0008375	0.073	1	0.07073	1	1	22	24	acetylglucosaminyltransferase activity	fbgn0034521
GO:0016325	0.075	1	0.07307	1	1	16	17	oocyte microtubule cytoskeleton organization	fbgn0260934
GO:0030723	0.076	1	0.07375	1	1	11	11	ovarian fusome organization	fbgn0263391
GO:0035332	0.076	1	0.0742	1	1	14	15	positive regulation of hippo signaling	fbgn0260934
GO:0015347	0.077	1	0.07469	1	1	33	35	sodium-independent organic anion transmembrane transporter activity	fbgn0034479
GO:0043252	0.077	1	0.07469	1	1	33	35	sodium-independent organic anion transport	fbgn0034479
GO:0016071	0.462	2	0.07513	1	2	305	342	mRNA metabolic process	"fbgn0003435,fbgn0015949"
GO:0016607	0.08	1	0.0774	1	1	24	24	nuclear speck	fbgn0267791
GO:0045478	0.08	1	0.07785	1	1	15	15	fusome organization	fbgn0263391
GO:0002376	1.029	3	0.08079	1	3	254	279	immune system process	"fbgn0260934,fbgn0034521,fbgn0004364"
GO:0005452	0.084	1	0.0814	1	1	28	30	inorganic anion exchanger activity	fbgn0034479
GO:0006275	0.086	1	0.08316	1	1	28	30	regulation of DNA replication	fbgn0034495
GO:0009994	0.09	1	0.08886	1	1	10	10	oocyte differentiation	fbgn0260934
GO:0008010	0.095	1	0.09116	1	1	94	106	structural constituent of chitin-based larval cuticle	fbgn0034517
GO:0016298	0.097	1	0.09335	1	1	57	64	lipase activity	fbgn0034491
GO:0007446	0.099	1	0.09457	1	1	16	22	imaginal disc growth	fbgn0267791
GO:0031985	0.1	1	0.09622	1	1	30	30	Golgi cisterna	fbgn0034521
GO:0008283	0.531	2	0.09727	1	2	120	131	cell proliferation	"fbgn0263391,fbgn0267791"
GO:0015301	0.103	1	0.09806	1	1	41	43	anion:anion antiporter activity	fbgn0034479
GO:0030951	0.102	1	0.09808	1	1	24	25	establishment or maintenance of microtubule cytoskeleton polarity	fbgn0260934
GO:0042335	0.534	2	0.09831	1	2	185	201	cuticle development	"fbgn0260934,fbgn0034517"
GO:0008202	0.103	1	0.09839	1	1	45	49	steroid metabolic process	fbgn0034491
GO:0060271	0.108	1	0.10286	1	1	67	69	cilium morphogenesis	fbgn0034452
GO:0015276	0.551	2	0.10369	1	2	114	118	ligand-gated ion channel activity	"fbgn0034456,fbgn0034457"
GO:0022834	0.551	2	0.10369	1	2	114	118	ligand-gated channel activity	"fbgn0034456,fbgn0034457"
GO:0007162	0.116	1	0.11104	1	1	12	16	negative regulation of cell adhesion	fbgn0260934
GO:0008343	0.119	1	0.11393	1	1	13	13	adult feeding behavior	fbgn0003435
GO:0051297	0.124	1	0.11709	1	1	70	71	centrosome organization	fbgn0263391
GO:0006396	0.596	2	0.11841	1	2	500	551	RNA processing	"fbgn0003435,fbgn0015949"
GO:0045451	0.128	1	0.12155	1	1	32	49	pole plasm oskar mRNA localization	fbgn0260934
GO:0019094	0.131	1	0.12368	1	1	38	55	pole plasm mRNA localization	fbgn0260934
GO:0007017	1.23	3	0.12399	1	3	398	431	microtubule-based process	"fbgn0260934,fbgn0034452,fbgn0263391"
GO:0007316	0.133	1	0.12545	1	1	39	56	pole plasm RNA localization	fbgn0260934
GO:0031023	0.135	1	0.12696	1	1	76	77	microtubule organizing center organization	fbgn0263391
GO:0007314	0.137	1	0.12907	1	1	25	27	oocyte anterior/posterior axis specification	fbgn0260934
GO:0005214	0.14	1	0.13097	1	1	123	135	structural constituent of chitin-based cuticle	fbgn0034517
GO:0044427	0.649	2	0.13694	1	2	386	538	chromosomal part	"fbgn0034495,fbgn0267791"
GO:0030952	0.146	1	0.13706	1	1	34	35	establishment or maintenance of cytoskeleton polarity	fbgn0260934
GO:0035265	0.147	1	0.13809	1	1	20	26	organ growth	fbgn0267791
GO:0008340	0.665	2	0.14228	1	2	160	167	determination of adult lifespan	"fbgn0003435,fbgn0034521"
GO:0005576	1.323	3	0.14257	1	3	468	510	extracellular region	"fbgn0034470,fbgn0034474,fbgn0043536"
GO:0016328	0.152	1	0.14371	1	1	17	17	lateral plasma membrane	fbgn0263391
GO:0005654	0.675	2	0.14423	1	2	150	158	nucleoplasm	"fbgn0034495,fbgn0003435"
GO:0005929	0.16	1	0.14776	1	1	59	66	cilium	fbgn0034452
GO:0031625	0.159	1	0.14833	1	1	69	70	ubiquitin protein ligase binding	fbgn0034454
GO:0042302	0.16	1	0.14868	1	1	130	143	structural constituent of cuticle	fbgn0034517
GO:0044389	0.16	1	0.14872	1	1	70	71	ubiquitin-like protein ligase binding	fbgn0034454
GO:1904580	0.16	1	0.15017	1	1	25	25	regulation of intracellular mRNA localization	fbgn0260934
GO:0060281	0.16	1	0.15017	1	1	25	25	regulation of oocyte development	fbgn0260934
GO:0007317	0.16	1	0.15017	1	1	25	25	regulation of pole plasm oskar mRNA localization	fbgn0260934
GO:0061174	0.161	1	0.15155	1	1	17	17	type I terminal bouton	fbgn0260934
GO:0016042	0.168	1	0.15565	1	1	150	156	lipid catabolic process	fbgn0034491
GO:0060811	0.169	1	0.15672	1	1	47	67	intracellular mRNA localization involved in anterior/posterior axis specification	fbgn0260934
GO:0030703	0.168	1	0.1573	1	1	30	47	eggshell formation	fbgn0004364
GO:0060810	0.172	1	0.15949	1	1	50	70	intracellular mRNA localization involved in pattern specification process	fbgn0260934
GO:0045185	0.174	1	0.16062	1	1	40	42	maintenance of protein location	fbgn0260934
GO:1902875	0.18	1	0.16678	1	1	26	26	regulation of embryonic pattern specification	fbgn0260934
GO:0035010	0.181	1	0.16685	1	1	38	40	encapsulation of foreign target	fbgn0034521
GO:0007600	1.442	3	0.17292	1	3	365	382	sensory perception	"fbgn0034470,fbgn0034474,fbgn0043536"
GO:0051052	0.188	1	0.17378	1	1	61	63	regulation of DNA metabolic process	fbgn0034495
GO:0015297	0.198	1	0.17991	1	1	64	71	antiporter activity	fbgn0034479
GO:0016604	0.194	1	0.1807	1	1	67	78	nuclear body	fbgn0267791
GO:0006066	0.202	1	0.18454	1	1	75	79	alcohol metabolic process	fbgn0034491
GO:0008298	0.203	1	0.18512	1	1	69	89	intracellular mRNA localization	fbgn0260934
GO:0043413	0.205	1	0.18599	1	1	88	97	macromolecule glycosylation	fbgn0034521
GO:0006486	0.205	1	0.18599	1	1	88	97	protein glycosylation	fbgn0034521
GO:0070085	0.205	1	0.18603	1	1	89	98	glycosylation	fbgn0034521
GO:0001737	0.204	1	0.1881	1	1	22	23	establishment of imaginal disc-derived wing hair orientation	fbgn0260934
GO:0035330	0.206	1	0.18942	1	1	28	29	regulation of hippo signaling	fbgn0260934
GO:0006403	0.212	1	0.19268	1	1	70	90	RNA localization	fbgn0260934
GO:0006955	0.811	2	0.19269	1	2	196	219	immune response	"fbgn0260934,fbgn0004364"
GO:0046486	0.213	1	0.19385	1	1	112	113	glycerolipid metabolic process	fbgn0034491
GO:0098791	0.213	1	0.19429	1	1	85	86	Golgi subcompartment	fbgn0034521
GO:0010970	0.214	1	0.19502	1	1	68	72	microtubule-based transport	fbgn0034452
GO:0007051	0.222	1	0.20071	1	1	116	124	spindle organization	fbgn0263391
GO:0002252	0.227	1	0.20503	1	1	68	71	immune effector process	fbgn0034521
GO:0000226	0.838	2	0.20554	1	2	247	265	microtubule cytoskeleton organization	"fbgn0260934,fbgn0263391"
GO:0030705	0.228	1	0.2063	1	1	73	78	cytoskeleton-dependent intracellular transport	fbgn0034452
GO:0031984	0.23	1	0.20805	1	1	92	94	organelle subcompartment	fbgn0034521
GO:0051707	0.858	2	0.21006	1	2	308	324	response to other organism	"fbgn0260934,fbgn0004364"
GO:0008194	0.237	1	0.21293	1	1	87	90	UDP-glycosyltransferase activity	fbgn0034521
GO:0098687	0.252	1	0.22378	1	1	137	152	chromosomal region	fbgn0034495
GO:0072499	0.25	1	0.22435	1	1	26	26	photoreceptor cell axon guidance	fbgn0263391
GO:0008105	0.252	1	0.22594	1	1	47	47	asymmetric protein localization	fbgn0260934
GO:0048589	1.663	3	0.22895	1	3	175	191	developmental growth	"fbgn0260934,fbgn0004364,fbgn0267791"
GO:0009607	0.926	2	0.23446	1	2	317	333	response to biotic stimulus	"fbgn0260934,fbgn0004364"
GO:0043207	0.926	2	0.23446	1	2	317	333	response to external biotic stimulus	"fbgn0260934,fbgn0004364"
GO:0016323	0.264	1	0.23487	1	1	35	37	basolateral plasma membrane	fbgn0260934
GO:0004252	0.277	1	0.24409	1	1	211	232	serine-type endopeptidase activity	fbgn0034518
GO:0051235	0.28	1	0.24614	1	1	66	72	maintenance of location	fbgn0260934
GO:0003723	1.726	3	0.24658	1	3	631	938	RNA binding	"fbgn0003435,fbgn0015949,fbgn0267791"
GO:0016758	0.281	1	0.24714	1	1	133	138	"transferase activity, transferring hexosyl groups"	fbgn0034521
GO:1903429	0.282	1	0.24972	1	1	35	35	regulation of cell maturation	fbgn0260934
GO:0061572	0.283	1	0.25029	1	1	27	28	actin filament bundle organization	fbgn0263391
GO:0022407	0.28	1	0.25083	1	1	25	27	regulation of cell-cell adhesion	fbgn0260934
GO:0040007	1.752	3	0.25357	1	3	197	217	growth	"fbgn0260934,fbgn0004364,fbgn0267791"
GO:0007309	0.295	1	0.25837	1	1	57	67	oocyte axis specification	fbgn0260934
GO:0001933	0.302	1	0.26401	1	1	65	66	negative regulation of protein phosphorylation	fbgn0260934
GO:0042326	0.303	1	0.265	1	1	67	68	negative regulation of phosphorylation	fbgn0260934
GO:0016757	0.31	1	0.2684	1	1	151	159	"transferase activity, transferring glycosyl groups"	fbgn0034521
GO:0001709	1.01	2	0.26895	1	2	135	138	cell fate determination	"fbgn0260934,fbgn0263391"
GO:0003729	1.047	2	0.28146	1	2	180	196	mRNA binding	"fbgn0003435,fbgn0267791"
GO:0012505	0.329	1	0.28212	1	1	233	243	endomembrane system	fbgn0034500
GO:0007297	1.053	2	0.28478	1	2	130	151	ovarian follicle cell migration	"fbgn0260934,fbgn0004364"
GO:0030010	0.334	1	0.2881	1	1	34	35	establishment of cell polarity	fbgn0260934
GO:0045214	0.331	1	0.28882	1	1	32	33	sarcomere organization	fbgn0263391
GO:0045936	0.337	1	0.2895	1	1	86	87	negative regulation of phosphate metabolic process	fbgn0260934
GO:0010563	0.337	1	0.2895	1	1	86	87	negative regulation of phosphorus metabolic process	fbgn0260934
GO:0022836	1.078	2	0.29306	1	2	159	165	gated channel activity	"fbgn0034456,fbgn0034457"
GO:2000241	0.341	1	0.29386	1	1	80	82	regulation of reproductive process	fbgn0260934
GO:0007631	0.344	1	0.29456	1	1	40	44	feeding behavior	fbgn0003435
GO:1903046	0.347	1	0.29457	1	1	198	326	meiotic cell cycle process	fbgn0263391
GO:0044822	1.081	2	0.2946	1	2	221	240	poly(A) RNA binding	"fbgn0003435,fbgn0267791"
GO:0007018	0.346	1	0.29613	1	1	140	157	microtubule-based movement	fbgn0034452
GO:0043195	0.358	1	0.30534	1	1	53	56	terminal bouton	fbgn0260934
GO:0009948	0.36	1	0.30667	1	1	67	88	anterior/posterior axis specification	fbgn0260934
GO:0031400	0.367	1	0.31211	1	1	115	117	negative regulation of protein modification process	fbgn0260934
GO:0045475	0.369	1	0.3132	1	1	63	65	locomotor rhythm	fbgn0028622
GO:0008514	0.384	1	0.31761	1	1	144	150	organic anion transmembrane transporter activity	fbgn0034479
GO:0051606	1.15	2	0.32096	1	2	283	290	detection of stimulus	"fbgn0034456,fbgn0034457"
GO:0015075	2.002	3	0.32429	1	3	512	545	ion transmembrane transporter activity	"fbgn0034456,fbgn0034457,fbgn0034479"
GO:0030534	1.156	2	0.32484	1	2	156	218	adult behavior	"fbgn0003435,fbgn0034521"
GO:0007626	1.159	2	0.32614	1	2	177	230	locomotory behavior	"fbgn0028622,fbgn0034521"
GO:0045995	0.39	1	0.32684	1	1	82	90	regulation of embryonic development	fbgn0260934
GO:0016070	1.172	2	0.32822	1	2	817	915	RNA metabolic process	"fbgn0003435,fbgn0015949"
GO:0040003	0.393	1	0.32936	1	1	168	184	chitin-based cuticle development	fbgn0034517
GO:0008236	0.396	1	0.32963	1	1	234	257	serine-type peptidase activity	fbgn0034518
GO:0017171	0.396	1	0.33	1	1	235	258	serine hydrolase activity	fbgn0034518
GO:1901615	0.399	1	0.33182	1	1	144	153	organic hydroxy compound metabolic process	fbgn0034491
GO:0034332	0.392	1	0.33261	1	1	41	42	adherens junction organization	fbgn0260934
GO:0035282	0.404	1	0.3382	1	1	55	68	segmentation	fbgn0034521
GO:0051124	0.403	1	0.33988	1	1	38	41	synaptic growth at neuromuscular junction	fbgn0260934
GO:0042742	0.412	1	0.34254	1	1	189	199	defense response to bacterium	fbgn0004364
GO:0015711	0.421	1	0.34275	1	1	160	167	organic anion transport	fbgn0034479
GO:0015291	0.424	1	0.34692	1	1	134	145	secondary active transmembrane transporter activity	fbgn0034479
GO:0044712	0.435	1	0.35284	1	1	360	373	single-organism catabolic process	fbgn0034491
GO:0048512	0.43	1	0.35469	1	1	71	74	circadian behavior	fbgn0028622
GO:0044431	0.435	1	0.35676	1	1	177	184	Golgi apparatus part	fbgn0034521
GO:0022402	1.249	2	0.35685	1	2	544	690	cell cycle process	"fbgn0034495,fbgn0263391"
GO:0022891	2.123	3	0.35799	1	3	572	610	substrate-specific transmembrane transporter activity	"fbgn0034456,fbgn0034457,fbgn0034479"
GO:0009617	0.445	1	0.36343	1	1	214	225	response to bacterium	fbgn0004364
GO:0030155	0.441	1	0.36441	1	1	44	48	regulation of cell adhesion	fbgn0260934
GO:0005794	0.453	1	0.36734	1	1	195	207	Golgi apparatus	fbgn0034521
GO:0007622	0.45	1	0.36769	1	1	73	76	rhythmic behavior	fbgn0028622
GO:0044708	3.066	4	0.36794	1	4	464	650	single-organism behavior	"fbgn0034470,fbgn0028622,fbgn0003435,fbgn0034521"
GO:0044723	0.466	1	0.37573	1	1	219	229	single-organism carbohydrate metabolic process	fbgn0034521
GO:0000381	0.46	1	0.38019	1	1	78	80	"regulation of alternative mRNA splicing, via spliceosome"	fbgn0267791
GO:0048024	0.466	1	0.38344	1	1	81	84	"regulation of mRNA splicing, via spliceosome"	fbgn0267791
GO:0005216	1.335	2	0.3885	1	2	230	240	ion channel activity	"fbgn0034456,fbgn0034457"
GO:0043484	0.476	1	0.38984	1	1	90	94	regulation of RNA splicing	fbgn0267791
GO:0008509	0.495	1	0.39056	1	1	176	182	anion transmembrane transporter activity	fbgn0034479
GO:0008356	0.491	1	0.3933	1	1	93	96	asymmetric cell division	fbgn0263391
GO:0022892	2.255	3	0.39464	1	3	651	691	substrate-specific transporter activity	"fbgn0034456,fbgn0034457,fbgn0034479"
GO:0022838	1.371	2	0.40069	1	2	237	247	substrate-specific channel activity	"fbgn0034456,fbgn0034457"
GO:0010631	1.394	2	0.41192	1	2	158	223	epithelial cell migration	"fbgn0260934,fbgn0004364"
GO:0044255	0.532	1	0.41635	1	1	360	376	cellular lipid metabolic process	fbgn0034491
GO:0022803	1.446	2	0.42689	1	2	249	261	passive transmembrane transporter activity	"fbgn0034456,fbgn0034457"
GO:0015267	1.446	2	0.42689	1	2	249	261	channel activity	"fbgn0034456,fbgn0034457"
GO:0044451	0.551	1	0.42842	1	1	338	373	nucleoplasm part	fbgn0267791
GO:0007623	0.554	1	0.43185	1	1	106	111	circadian rhythm	fbgn0028622
GO:0022857	2.396	3	0.4334	1	3	669	711	transmembrane transporter activity	"fbgn0034456,fbgn0034457,fbgn0034479"
GO:0050684	0.551	1	0.43513	1	1	99	105	regulation of mRNA processing	fbgn0267791
GO:1903311	0.556	1	0.43771	1	1	101	107	regulation of mRNA metabolic process	fbgn0267791
GO:0060548	0.567	1	0.43827	1	1	138	161	negative regulation of cell death	fbgn0034454
GO:0030111	0.567	1	0.43887	1	1	85	90	regulation of Wnt signaling pathway	fbgn0260934
GO:0098542	0.568	1	0.43982	1	1	246	259	defense response to other organism	fbgn0004364
GO:0043900	0.57	1	0.44062	1	1	142	153	regulation of multi-organism process	fbgn0260934
GO:0007275	0.568	1	0.44067	1	1	64	72	multicellular organismal development	fbgn0004364
GO:0008344	0.577	1	0.4458	1	1	88	135	adult locomotory behavior	fbgn0034521
GO:0048511	0.579	1	0.44625	1	1	108	113	rhythmic process	fbgn0028622
GO:0044428	2.445	3	0.44708	1	3	1147	1343	nuclear part	"fbgn0034495,fbgn0003435,fbgn0267791"
GO:0050877	3.404	4	0.44897	1	4	568	625	neurological system process	"fbgn0034470,fbgn0034474,fbgn0086604,fbgn0043536"
GO:0007164	0.594	1	0.45538	1	1	65	68	establishment of tissue polarity	fbgn0260934
GO:0001736	0.594	1	0.45538	1	1	65	68	establishment of planar polarity	fbgn0260934
GO:0090304	1.526	2	0.45577	1	2	1056	1193	nucleic acid metabolic process	"fbgn0003435,fbgn0015949"
GO:0006820	0.608	1	0.45782	1	1	214	222	anion transport	fbgn0034479
GO:0030707	0.6	1	0.4582	1	1	88	91	ovarian follicle cell development	fbgn0260934
GO:0002066	0.6	1	0.4582	1	1	88	92	columnar/cuboidal epithelial cell development	fbgn0260934
GO:0007419	0.612	1	0.46309	1	1	82	84	ventral cord development	fbgn0004364
GO:0005975	0.618	1	0.46461	1	1	306	318	carbohydrate metabolic process	fbgn0034521
GO:0004175	0.616	1	0.46502	1	1	364	396	endopeptidase activity	fbgn0034518
GO:0001667	1.557	2	0.46857	1	2	169	234	ameboidal-type cell migration	"fbgn0260934,fbgn0004364"
GO:1901360	2.554	3	0.4744	1	3	1493	1651	organic cyclic compound metabolic process	"fbgn0034491,fbgn0003435,fbgn0015949"
GO:1903047	0.639	1	0.47794	1	1	317	335	mitotic cell cycle process	fbgn0034495
GO:0009798	0.649	1	0.48372	1	1	124	155	axis specification	fbgn0260934
GO:2000027	0.657	1	0.48769	1	1	88	92	regulation of organ morphogenesis	fbgn0260934
GO:0007525	0.651	1	0.49041	1	1	83	98	somatic muscle development	fbgn0263391
GO:0002064	0.661	1	0.49089	1	1	98	103	epithelial cell development	fbgn0260934
GO:0007416	0.656	1	0.49113	1	1	59	63	synapse assembly	fbgn0260934
GO:0022804	0.671	1	0.49195	1	1	250	271	active transmembrane transporter activity	fbgn0034479
GO:0016772	1.634	2	0.49289	1	2	417	435	"transferase activity, transferring phosphorus-containing groups"	"fbgn0260934,fbgn0015949"
GO:0018193	0.678	1	0.49825	1	1	308	324	peptidyl-amino acid modification	fbgn0034521
GO:0016319	0.674	1	0.49846	1	1	71	92	mushroom body development	fbgn0034521
GO:0031032	0.676	1	0.50047	1	1	74	78	actomyosin structure organization	fbgn0263391
GO:0005215	2.683	3	0.50979	1	3	822	868	transporter activity	"fbgn0034456,fbgn0034457,fbgn0034479"
GO:0000902	0.723	1	0.52215	1	1	121	129	cell morphogenesis	fbgn0028622
GO:0033267	0.727	1	0.5267	1	1	83	86	axon part	fbgn0260934
GO:0007528	0.727	1	0.52761	1	1	79	87	neuromuscular junction development	fbgn0260934
GO:0051301	0.772	1	0.54723	1	1	147	156	cell division	fbgn0263391
GO:0005575	27.663	28	0.55624	1	28	10095	12199	cellular_component	"fbgn0260934,fbgn0034470,fbgn0034491,fbgn0034452,fbgn0034474,fbgn0034495,fbgn0034454,fbgn0034456,fbgn0034455,fbgn0034457,fbgn0034512,fbgn0034479,fbgn0034517,fbgn0040730,fbgn0262571,fbgn0265145,fbgn0262170,fbgn0265834,fbgn0003435,fbgn0262966,fbgn0028372,fbgn0034500,fbgn0034521,fbgn0015949,fbgn0043536,fbgn0004364,fbgn0263391,fbgn0267791"
GO:0006464	2.873	3	0.55628	1	3	1061	1117	cellular protein modification process	"fbgn0260934,fbgn0034459,fbgn0034521"
GO:0036211	2.873	3	0.55628	1	3	1061	1117	protein modification process	"fbgn0260934,fbgn0034459,fbgn0034521"
GO:0006629	0.8	1	0.55866	1	1	470	492	lipid metabolic process	fbgn0034491
GO:0044260	4.926	5	0.56016	1	5	2445	3020	cellular macromolecule metabolic process	"fbgn0260934,fbgn0034459,fbgn0003435,fbgn0034521,fbgn0015949"
GO:0003008	3.908	4	0.56275	1	4	632	690	system process	"fbgn0034470,fbgn0034474,fbgn0086604,fbgn0043536"
GO:0006928	4.937	5	0.56475	1	5	637	741	movement of cell or subcellular component	"fbgn0260934,fbgn0034452,fbgn0003435,fbgn0004364,fbgn0263391"
GO:0008134	0.816	1	0.5681	1	1	149	157	transcription factor binding	fbgn0267791
GO:1990904	0.82	1	0.56841	1	1	566	740	ribonucleoprotein complex	fbgn0267791
GO:0030529	0.82	1	0.56841	1	1	566	740	intracellular ribonucleoprotein complex	fbgn0267791
GO:0005829	1.884	2	0.57247	1	2	555	840	cytosol	"fbgn0034491,fbgn0034454"
GO:0019725	0.835	1	0.57762	1	1	219	254	cellular homeostasis	fbgn0034455
GO:0031594	0.836	1	0.58006	1	1	63	66	neuromuscular junction	fbgn0260934
GO:0032501	10.102	10	0.58248	1	10	1897	2222	multicellular organismal process	"fbgn0260934,fbgn0034470,fbgn0034474,fbgn0034512,fbgn0003435,fbgn0086604,fbgn0034521,fbgn0043536,fbgn0004364,fbgn0267791"
GO:0016740	2.999	3	0.58864	1	3	1128	1179	transferase activity	"fbgn0260934,fbgn0034521,fbgn0015949"
GO:0043412	3.011	3	0.58917	1	3	1151	1217	macromolecule modification	"fbgn0260934,fbgn0034459,fbgn0034521"
GO:0016491	0.885	1	0.59076	1	1	567	617	oxidoreductase activity	fbgn0034500
GO:0070727	0.878	1	0.59205	1	1	349	385	cellular macromolecule localization	fbgn0260934
GO:0007015	0.882	1	0.5957	1	1	108	114	actin filament organization	fbgn0263391
GO:0008150	30.646	31	0.59845	1	31	10945	13515	biological_process	"fbgn0260934,fbgn0034470,fbgn0034491,fbgn0034452,fbgn0034474,fbgn0034495,fbgn0034454,fbgn0034456,fbgn0034455,fbgn0034457,fbgn0034512,fbgn0034479,fbgn0034459,fbgn0034517,fbgn0040730,fbgn0028622,fbgn0034518,fbgn0262571,fbgn0265145,fbgn0262170,fbgn0265834,fbgn0003435,fbgn0262966,fbgn0028372,fbgn0086604,fbgn0034521,fbgn0015949,fbgn0043536,fbgn0004364,fbgn0263391,fbgn0267791"
GO:0010033	0.913	1	0.60507	1	1	266	286	response to organic substance	fbgn0034470
GO:0060560	0.905	1	0.60621	1	1	77	83	developmental growth involved in morphogenesis	fbgn0004364
GO:0031012	0.908	1	0.60774	1	1	185	200	extracellular matrix	fbgn0034517
GO:0007298	0.911	1	0.6084	1	1	117	132	border follicle cell migration	fbgn0260934
GO:0007163	0.924	1	0.61225	1	1	152	160	establishment or maintenance of cell polarity	fbgn0260934
GO:1902533	0.932	1	0.61526	1	1	188	202	positive regulation of intracellular signal transduction	fbgn0260934
GO:0044267	3.129	3	0.61652	1	3	1319	1757	cellular protein metabolic process	"fbgn0260934,fbgn0034459,fbgn0034521"
GO:0004674	0.958	1	0.62529	1	1	188	198	protein serine/threonine kinase activity	fbgn0260934
GO:0043170	6.325	6	0.6263	1	6	3053	3678	macromolecule metabolic process	"fbgn0260934,fbgn0034459,fbgn0034518,fbgn0003435,fbgn0034521,fbgn0015949"
GO:0034330	0.952	1	0.62733	1	1	93	97	cell junction organization	fbgn0260934
GO:0045216	0.952	1	0.62733	1	1	93	97	cell-cell junction organization	fbgn0260934
GO:0060341	0.957	1	0.62763	1	1	191	199	regulation of cellular localization	fbgn0260934
GO:0006952	0.992	1	0.63719	1	1	342	363	defense response	fbgn0004364
GO:0042048	0.989	1	0.63865	1	1	108	179	olfactory behavior	fbgn0034470
GO:0044707	9.482	9	0.64066	1	9	1610	1893	single-multicellular organism process	"fbgn0260934,fbgn0034470,fbgn0034474,fbgn0003435,fbgn0086604,fbgn0034521,fbgn0043536,fbgn0004364,fbgn0267791"
GO:0005198	1.009	1	0.64394	1	1	450	598	structural molecule activity	fbgn0034517
GO:0001932	1.008	1	0.64549	1	1	228	241	regulation of protein phosphorylation	fbgn0260934
GO:0006139	2.162	2	0.64778	1	2	1311	1457	nucleobase-containing compound metabolic process	"fbgn0003435,fbgn0015949"
GO:0046331	1.013	1	0.64906	1	1	193	207	lateral inhibition	fbgn0086604
GO:0045165	1.02	1	0.65126	1	1	119	126	cell fate commitment	fbgn0267791
GO:0045168	1.02	1	0.65144	1	1	194	208	cell-cell signaling involved in cell fate commitment	fbgn0086604
GO:1902582	1.033	1	0.65232	1	1	571	601	single-organism intracellular transport	fbgn0034452
GO:0044238	7.532	7	0.65474	1	7	3757	4399	primary metabolic process	"fbgn0260934,fbgn0034491,fbgn0034459,fbgn0034518,fbgn0003435,fbgn0034521,fbgn0015949"
GO:0007610	4.372	4	0.65631	1	4	616	826	behavior	"fbgn0034470,fbgn0028622,fbgn0003435,fbgn0034521"
GO:0043228	2.186	2	0.65663	1	2	714	875	non-membrane-bounded organelle	"fbgn0034491,fbgn0263391"
GO:0043232	2.186	2	0.65663	1	2	714	875	intracellular non-membrane-bounded organelle	"fbgn0034491,fbgn0263391"
GO:0042325	1.068	1	0.66531	1	1	245	261	regulation of phosphorylation	fbgn0260934
GO:0046483	2.251	2	0.66929	1	2	1388	1538	heterocycle metabolic process	"fbgn0003435,fbgn0015949"
GO:0007010	2.255	2	0.67116	1	2	424	450	cytoskeleton organization	"fbgn0260934,fbgn0263391"
GO:0032269	1.066	1	0.67123	1	1	224	251	negative regulation of cellular protein metabolic process	fbgn0260934
GO:0051248	1.066	1	0.67143	1	1	225	252	negative regulation of protein metabolic process	fbgn0260934
GO:0070011	1.087	1	0.67165	1	1	510	549	"peptidase activity, acting on L-amino acid peptides"	fbgn0034518
GO:0008233	1.096	1	0.67447	1	1	516	555	peptidase activity	fbgn0034518
GO:0007635	1.092	1	0.67502	1	1	155	241	chemosensory behavior	fbgn0034470
GO:0019538	4.533	4	0.68262	1	4	1945	2425	protein metabolic process	"fbgn0260934,fbgn0034459,fbgn0034518,fbgn0034521"
GO:0003006	3.461	3	0.69227	1	3	682	876	developmental process involved in reproduction	"fbgn0260934,fbgn0004364,fbgn0263391"
GO:0005938	1.153	1	0.69463	1	1	119	123	cell cortex	fbgn0260934
GO:0019220	1.163	1	0.696	1	1	286	317	regulation of phosphate metabolic process	fbgn0260934
GO:0051174	1.163	1	0.696	1	1	286	317	regulation of phosphorus metabolic process	fbgn0260934
GO:0016788	1.164	1	0.69929	1	1	452	482	"hydrolase activity, acting on ester bonds"	fbgn0034491
GO:0050896	5.712	5	0.70131	1	5	1733	1900	response to stimulus	"fbgn0260934,fbgn0034470,fbgn0034456,fbgn0034457,fbgn0004364"
GO:0010941	1.182	1	0.70468	1	1	279	317	regulation of cell death	fbgn0034454
GO:0009605	2.392	2	0.7049	1	2	641	684	response to external stimulus	"fbgn0260934,fbgn0004364"
GO:0022412	3.565	3	0.71144	1	3	681	879	cellular process involved in reproduction in multicellular organism	"fbgn0260934,fbgn0004364,fbgn0263391"
GO:0031399	1.21	1	0.71259	1	1	353	384	regulation of protein modification process	fbgn0260934
GO:0016477	2.424	2	0.71284	1	2	279	349	cell migration	"fbgn0260934,fbgn0004364"
GO:1901575	1.222	1	0.71465	1	1	746	779	organic substance catabolic process	fbgn0034491
GO:0006725	2.456	2	0.71725	1	2	1438	1592	cellular aromatic compound metabolic process	"fbgn0003435,fbgn0015949"
GO:1902580	1.233	1	0.71806	1	1	404	444	single-organism cellular localization	fbgn0260934
GO:0048870	2.473	2	0.72331	1	2	303	377	cell motility	"fbgn0260934,fbgn0004364"
GO:0044237	6.975	6	0.72733	1	6	3569	4216	cellular metabolic process	"fbgn0260934,fbgn0034491,fbgn0034459,fbgn0003435,fbgn0034521,fbgn0015949"
GO:0004672	1.266	1	0.7283	1	1	226	239	protein kinase activity	fbgn0260934
GO:0048477	1.256	1	0.72986	1	1	213	310	oogenesis	fbgn0263391
GO:0046907	1.274	1	0.72992	1	1	678	711	intracellular transport	fbgn0034452
GO:0007292	1.258	1	0.7305	1	1	215	312	female gamete generation	fbgn0263391
GO:0009056	1.279	1	0.73076	1	1	807	844	catabolic process	fbgn0034491
GO:0048598	1.28	1	0.73289	1	1	183	223	embryonic morphogenesis	fbgn0004364
GO:0030036	1.314	1	0.74272	1	1	153	161	actin cytoskeleton organization	fbgn0263391
GO:0034641	2.579	2	0.74287	1	2	1716	2250	cellular nitrogen compound metabolic process	"fbgn0003435,fbgn0015949"
GO:0044446	4.893	4	0.74546	1	4	2584	2948	intracellular organelle part	"fbgn0034495,fbgn0003435,fbgn0034521,fbgn0267791"
GO:0071702	1.34	1	0.74557	1	1	681	713	organic substance transport	fbgn0034479
GO:0008104	1.352	1	0.75127	1	1	545	565	protein localization	fbgn0260934
GO:0071704	8.261	7	0.7554	1	7	4105	4774	organic substance metabolic process	"fbgn0260934,fbgn0034491,fbgn0034459,fbgn0034518,fbgn0003435,fbgn0034521,fbgn0015949"
GO:0044456	1.374	1	0.75929	1	1	181	193	synapse part	fbgn0260934
GO:0006468	1.388	1	0.76137	1	1	269	282	protein phosphorylation	fbgn0260934
GO:0061061	1.366	1	0.76156	1	1	150	178	muscle structure development	fbgn0263391
GO:0044463	1.391	1	0.76413	1	1	270	285	cell projection part	fbgn0260934
GO:0051704	2.671	2	0.76441	1	2	543	609	multi-organism process	"fbgn0260934,fbgn0004364"
GO:0019899	1.405	1	0.7646	1	1	400	413	enzyme binding	fbgn0034454
GO:0016773	1.443	1	0.77476	1	1	299	313	"phosphotransferase activity, alcohol group as acceptor"	fbgn0260934
GO:0009967	1.472	1	0.78169	1	1	322	353	positive regulation of signal transduction	fbgn0260934
GO:0030029	1.48	1	0.7832	1	1	180	189	actin filament-based process	fbgn0263391
GO:0044281	1.498	1	0.78329	1	1	729	756	small molecule metabolic process	fbgn0034491
GO:0044422	5.176	4	0.78698	1	4	2657	3025	organelle part	"fbgn0034495,fbgn0003435,fbgn0034521,fbgn0267791"
GO:0007411	2.809	2	0.78877	1	2	236	248	axon guidance	"fbgn0003435,fbgn0263391"
GO:0007281	1.5	1	0.7914	1	1	281	402	germ cell development	fbgn0263391
GO:0045202	1.495	1	0.79156	1	1	149	155	synapse	fbgn0260934
GO:0097485	2.84	2	0.79422	1	2	244	257	neuron projection guidance	"fbgn0003435,fbgn0263391"
GO:0033036	1.545	1	0.79632	1	1	595	634	macromolecule localization	fbgn0260934
GO:0016301	1.548	1	0.79858	1	1	327	342	kinase activity	fbgn0260934
GO:0007276	1.534	1	0.79866	1	1	339	481	gamete generation	fbgn0263391
GO:0016310	1.553	1	0.79932	1	1	349	365	phosphorylation	fbgn0260934
GO:0032989	2.899	2	0.80325	1	2	494	549	cellular component morphogenesis	"fbgn0034452,fbgn0028622"
GO:0035107	1.587	1	0.80872	1	1	171	192	appendage morphogenesis	fbgn0267791
GO:0006508	1.618	1	0.8128	1	1	778	829	proteolysis	fbgn0034518
GO:0042221	1.634	1	0.81478	1	1	394	430	response to chemical	fbgn0034470
GO:0098590	1.644	1	0.81948	1	1	220	237	plasma membrane region	fbgn0260934
GO:1902589	3.025	2	0.82046	1	2	998	1158	single-organism organelle organization	"fbgn0260934,fbgn0263391"
GO:0098589	1.656	1	0.82171	1	1	227	247	membrane region	fbgn0260934
GO:0050808	1.655	1	0.82237	1	1	139	151	synapse organization	fbgn0260934
GO:0042592	1.678	1	0.82438	1	1	390	439	homeostatic process	fbgn0034455
GO:0007389	3.026	2	0.82454	1	2	414	498	pattern specification process	"fbgn0260934,fbgn0034521"
GO:0051641	1.724	1	0.83057	1	1	532	582	cellular localization	fbgn0260934
GO:0023056	1.715	1	0.83146	1	1	355	389	positive regulation of signaling	fbgn0260934
GO:0044087	1.721	1	0.83425	1	1	286	298	regulation of cellular component biogenesis	fbgn0260934
GO:0008152	8.997	7	0.83611	1	7	4612	5328	metabolic process	"fbgn0260934,fbgn0034491,fbgn0034459,fbgn0034518,fbgn0003435,fbgn0034521,fbgn0015949"
GO:0010647	1.756	1	0.83903	1	1	367	403	positive regulation of cell communication	fbgn0260934
GO:0006807	3.162	2	0.84036	1	2	2003	2562	nitrogen compound metabolic process	"fbgn0003435,fbgn0015949"
GO:0071822	1.78	1	0.84189	1	1	512	622	protein complex subunit organization	fbgn0263391
GO:0004888	1.818	1	0.84829	1	1	317	331	transmembrane signaling receptor activity	fbgn0004364
GO:0002009	1.844	1	0.85357	1	1	248	322	morphogenesis of an epithelium	fbgn0004364
GO:0048729	1.869	1	0.85733	1	1	256	330	tissue morphogenesis	fbgn0004364
GO:0007155	1.87	1	0.86074	1	1	156	165	cell adhesion	fbgn0004364
GO:0022610	1.873	1	0.8613	1	1	159	169	biological adhesion	fbgn0004364
GO:0003824	8.185	6	0.86436	1	6	3650	3886	catalytic activity	"fbgn0260934,fbgn0034491,fbgn0034518,fbgn0034500,fbgn0034521,fbgn0015949"
GO:0009653	7.045	5	0.86593	1	5	1069	1411	anatomical structure morphogenesis	"fbgn0260934,fbgn0034452,fbgn0028622,fbgn0004364,fbgn0267791"
GO:0044444	7.085	5	0.86938	1	5	2819	3364	cytoplasmic part	"fbgn0260934,fbgn0034491,fbgn0034454,fbgn0034521,fbgn0263391"
GO:0044702	4.723	3	0.87472	1	3	1046	1473	single organism reproductive process	"fbgn0260934,fbgn0004364,fbgn0263391"
GO:0006811	2.016	1	0.87578	1	1	483	513	ion transport	fbgn0034479
GO:0044425	8.306	6	0.87585	1	6	1959	2076	membrane part	"fbgn0260934,fbgn0034456,fbgn0034457,fbgn0034479,fbgn0262966,fbgn0263391"
GO:0051649	2.012	1	0.87698	1	1	862	909	establishment of localization in cell	fbgn0034452
GO:0048468	3.444	2	0.87728	1	2	513	648	cell development	"fbgn0260934,fbgn0263391"
GO:1902531	2.008	1	0.87771	1	1	366	388	regulation of intracellular signal transduction	fbgn0260934
GO:0005524	2.02	1	0.87788	1	1	599	634	ATP binding	fbgn0260934
GO:0003002	2.006	1	0.87863	1	1	264	302	regionalization	fbgn0034521
GO:0032559	2.032	1	0.87953	1	1	601	636	adenyl ribonucleotide binding	fbgn0260934
GO:0030554	2.035	1	0.87992	1	1	604	639	adenyl nucleotide binding	fbgn0260934
GO:0048584	2.047	1	0.88153	1	1	449	489	positive regulation of response to stimulus	fbgn0260934
GO:0043226	9.517	7	0.88412	1	7	3415	3789	organelle	"fbgn0034491,fbgn0034452,fbgn0034454,fbgn0034521,fbgn0015949,fbgn0263391,fbgn0267791"
GO:0040011	3.551	2	0.88776	1	2	413	518	locomotion	"fbgn0260934,fbgn0004364"
GO:0030154	2.087	1	0.8887	1	1	273	295	cell differentiation	fbgn0260934
GO:0055085	2.132	1	0.89077	1	1	553	584	transmembrane transport	fbgn0034479
GO:0022603	2.153	1	0.89647	1	1	253	272	regulation of anatomical structure morphogenesis	fbgn0260934
GO:0048869	7.425	5	0.89725	1	5	1217	1430	cellular developmental process	"fbgn0260934,fbgn0034452,fbgn0028622,fbgn0263391,fbgn0267791"
GO:0032268	2.156	1	0.89744	1	1	587	654	regulation of cellular protein metabolic process	fbgn0260934
GO:0016021	6.293	4	0.89911	1	4	1371	1428	integral component of membrane	"fbgn0034456,fbgn0034457,fbgn0034479,fbgn0262966"
GO:0060284	2.209	1	0.90048	1	1	276	296	regulation of cell development	fbgn0260934
GO:0038023	2.205	1	0.90139	1	1	351	366	signaling receptor activity	fbgn0004364
GO:0048646	2.225	1	0.90323	1	1	429	509	anatomical structure formation involved in morphogenesis	fbgn0004364
GO:0051246	2.227	1	0.90442	1	1	628	696	regulation of protein metabolic process	fbgn0260934
GO:0042995	2.257	1	0.90642	1	1	319	337	cell projection	fbgn0034452
GO:0051179	6.389	4	0.90702	1	4	1974	2101	localization	"fbgn0260934,fbgn0034452,fbgn0034479,fbgn0043536"
GO:0016787	3.801	2	0.90789	1	2	1648	1764	hydrolase activity	"fbgn0034491,fbgn0034518"
GO:0048858	2.265	1	0.90837	1	1	386	432	cell projection morphogenesis	fbgn0034452
GO:0032990	2.274	1	0.90909	1	1	394	441	cell part morphogenesis	fbgn0034452
GO:0031224	6.45	4	0.91042	1	4	1392	1449	intrinsic component of membrane	"fbgn0034456,fbgn0034457,fbgn0034479,fbgn0262966"
GO:0044710	3.841	2	0.91143	1	2	2074	2226	single-organism metabolic process	"fbgn0034491,fbgn0034521"
GO:1902578	5.258	3	0.91645	1	3	1641	1750	single-organism localization	"fbgn0260934,fbgn0034452,fbgn0034479"
GO:0006810	5.268	3	0.918	1	3	1709	1796	transport	"fbgn0034452,fbgn0034479,fbgn0043536"
GO:0032879	2.389	1	0.91895	1	1	417	430	regulation of localization	fbgn0260934
GO:0035639	2.401	1	0.91926	1	1	749	793	purine ribonucleoside triphosphate binding	fbgn0260934
GO:0032550	2.403	1	0.91954	1	1	750	794	purine ribonucleoside binding	fbgn0260934
GO:0001883	2.407	1	0.91979	1	1	753	797	purine nucleoside binding	fbgn0260934
GO:0032549	2.408	1	0.91997	1	1	753	797	ribonucleoside binding	fbgn0260934
GO:0001882	2.413	1	0.9204	1	1	757	801	nucleoside binding	fbgn0260934
GO:0032555	2.429	1	0.92176	1	1	754	798	purine ribonucleotide binding	fbgn0260934
GO:0017076	2.434	1	0.92216	1	1	758	802	purine nucleotide binding	fbgn0260934
GO:0006996	3.975	2	0.92343	1	2	1312	1509	organelle organization	"fbgn0260934,fbgn0263391"
GO:0032553	2.461	1	0.9242	1	1	764	808	ribonucleotide binding	fbgn0260934
GO:0043933	2.469	1	0.92508	1	1	936	1180	macromolecular complex subunit organization	fbgn0263391
GO:0048609	2.466	1	0.92625	1	1	495	671	multicellular organismal reproductive process	fbgn0263391
GO:0009888	2.482	1	0.92682	1	1	384	411	tissue development	fbgn0004364
GO:0031324	2.479	1	0.92705	1	1	552	659	negative regulation of cellular metabolic process	fbgn0260934
GO:0003676	5.474	3	0.93048	1	3	1623	2128	nucleic acid binding	"fbgn0003435,fbgn0015949,fbgn0267791"
GO:0051234	5.494	3	0.93175	1	3	1776	1874	establishment of localization	"fbgn0034452,fbgn0034479,fbgn0043536"
GO:0006796	2.551	1	0.93179	1	1	738	768	phosphate-containing compound metabolic process	fbgn0260934
GO:0004871	2.589	1	0.93527	1	1	442	461	signal transducer activity	fbgn0004364
GO:0003674	28.366	26	0.93651	1	26	10318	12455	molecular_function	"fbgn0260934,fbgn0034470,fbgn0034491,fbgn0034452,fbgn0034474,fbgn0034454,fbgn0034456,fbgn0034455,fbgn0034457,fbgn0034479,fbgn0034517,fbgn0040730,fbgn0034518,fbgn0262571,fbgn0265145,fbgn0262170,fbgn0265834,fbgn0003435,fbgn0262966,fbgn0028372,fbgn0034500,fbgn0034521,fbgn0015949,fbgn0043536,fbgn0004364,fbgn0267791"
GO:0006793	2.618	1	0.93661	1	1	773	804	phosphorus metabolic process	fbgn0260934
GO:0000166	2.627	1	0.93698	1	1	885	937	nucleotide binding	fbgn0260934
GO:1901265	2.627	1	0.93698	1	1	885	937	nucleoside phosphate binding	fbgn0260934
GO:0007267	2.631	1	0.93794	1	1	357	391	cell-cell signaling	fbgn0086604
GO:0043229	9.373	6	0.94143	1	6	3359	3730	intracellular organelle	"fbgn0034491,fbgn0034454,fbgn0034521,fbgn0015949,fbgn0263391,fbgn0267791"
GO:0022414	5.66	3	0.94165	1	3	1227	1696	reproductive process	"fbgn0260934,fbgn0004364,fbgn0263391"
GO:0044700	2.694	1	0.94183	1	1	366	400	single organism signaling	fbgn0086604
GO:0023052	2.701	1	0.9422	1	1	370	404	signaling	fbgn0086604
GO:0004872	2.716	1	0.9431	1	1	407	423	receptor activity	fbgn0004364
GO:0032991	5.807	3	0.94707	1	3	2559	3024	macromolecular complex	"fbgn0034452,fbgn0034495,fbgn0267791"
GO:0044459	5.773	3	0.94707	1	3	798	840	plasma membrane part	"fbgn0260934,fbgn0034479,fbgn0263391"
GO:0030030	2.753	1	0.94709	1	1	470	529	cell projection organization	fbgn0034452
GO:0010605	2.763	1	0.94737	1	1	593	703	negative regulation of macromolecule metabolic process	fbgn0260934
GO:0036094	2.808	1	0.94843	1	1	975	1037	small molecule binding	fbgn0260934
GO:0006357	2.791	1	0.94887	1	1	580	621	regulation of transcription from RNA polymerase II promoter	fbgn0267791
GO:0048856	8.37	5	0.94982	1	5	1458	1792	anatomical structure development	"fbgn0260934,fbgn0034517,fbgn0034521,fbgn0004364,fbgn0263391"
GO:0005886	4.439	2	0.95069	1	2	648	678	plasma membrane	"fbgn0004364,fbgn0263391"
GO:0005634	5.862	3	0.95084	1	3	1694	1846	nucleus	"fbgn0034454,fbgn0015949,fbgn0267791"
GO:0045595	2.88	1	0.95292	1	1	347	371	regulation of cell differentiation	fbgn0260934
GO:0009892	2.913	1	0.95513	1	1	640	752	negative regulation of metabolic process	fbgn0260934
GO:0009886	2.903	1	0.95524	1	1	332	386	post-embryonic morphogenesis	fbgn0260934
GO:0097367	3.036	1	0.96018	1	1	937	996	carbohydrate derivative binding	fbgn0260934
GO:0006950	3.071	1	0.96121	1	1	1125	1210	response to stress	fbgn0004364
GO:0060089	3.101	1	0.96267	1	1	498	517	molecular transducer activity	fbgn0004364
GO:0007154	3.091	1	0.96296	1	1	483	524	cell communication	fbgn0086604
GO:0044765	4.773	2	0.96366	1	2	1529	1610	single-organism transport	"fbgn0034452,fbgn0034479"
GO:0043234	4.828	2	0.9648	1	2	2017	2301	protein complex	"fbgn0034452,fbgn0034495"
GO:0044767	12.412	8	0.96768	1	8	2342	3114	single-organism developmental process	"fbgn0260934,fbgn0034452,fbgn0034517,fbgn0028622,fbgn0034521,fbgn0004364,fbgn0263391,fbgn0267791"
GO:0022607	3.247	1	0.96867	1	1	805	942	cellular component assembly	fbgn0260934
GO:0019219	4.924	2	0.96955	1	2	1146	1287	regulation of nucleobase-containing compound metabolic process	"fbgn0034495,fbgn0267791"
GO:0003677	3.328	1	0.97092	1	1	765	945	DNA binding	fbgn0267791
GO:0097458	3.317	1	0.97131	1	1	449	471	neuron part	fbgn0260934
GO:2000112	5.04	2	0.97273	1	2	1137	1297	regulation of cellular macromolecule biosynthetic process	"fbgn0034495,fbgn0267791"
GO:0010556	5.043	2	0.97283	1	2	1142	1303	regulation of macromolecule biosynthetic process	"fbgn0034495,fbgn0267791"
GO:0043168	3.402	1	0.97381	1	1	1029	1090	anion binding	fbgn0260934
GO:0043231	7.988	4	0.97609	1	4	2894	3122	intracellular membrane-bounded organelle	"fbgn0034454,fbgn0034521,fbgn0015949,fbgn0267791"
GO:0032502	12.779	8	0.97614	1	8	2447	3243	developmental process	"fbgn0260934,fbgn0034452,fbgn0034517,fbgn0028622,fbgn0034521,fbgn0004364,fbgn0263391,fbgn0267791"
GO:0043227	8.002	4	0.97636	1	4	2903	3131	membrane-bounded organelle	"fbgn0034454,fbgn0034521,fbgn0015949,fbgn0267791"
GO:0031326	5.189	2	0.97682	1	2	1191	1358	regulation of cellular biosynthetic process	"fbgn0034495,fbgn0267791"
GO:0009889	5.193	2	0.9769	1	2	1195	1362	regulation of biosynthetic process	"fbgn0034495,fbgn0267791"
GO:0005887	3.7	1	0.98009	1	1	474	498	integral component of plasma membrane	fbgn0034479
GO:1901363	8.259	4	0.98091	1	4	2545	3108	heterocyclic compound binding	"fbgn0260934,fbgn0003435,fbgn0015949,fbgn0267791"
GO:0005737	5.411	2	0.98098	1	2	1636	1733	cytoplasm	"fbgn0263391,fbgn0267791"
GO:0060255	6.899	3	0.98146	1	3	1750	1953	regulation of macromolecule metabolic process	"fbgn0260934,fbgn0034495,fbgn0267791"
GO:0097159	8.326	4	0.98199	1	4	2561	3126	organic cyclic compound binding	"fbgn0260934,fbgn0003435,fbgn0015949,fbgn0267791"
GO:0065008	5.485	2	0.98252	1	2	1020	1111	regulation of biological quality	"fbgn0260934,fbgn0034455"
GO:0051171	5.465	2	0.9826	1	2	1286	1456	regulation of nitrogen compound metabolic process	"fbgn0034495,fbgn0267791"
GO:0031226	3.818	1	0.98263	1	1	488	512	intrinsic component of plasma membrane	fbgn0034479
GO:0048523	5.554	2	0.98339	1	2	1113	1258	negative regulation of cellular process	"fbgn0260934,fbgn0034454"
GO:0044763	18.533	13	0.98524	1	13	4604	5421	single-organism cellular process	"fbgn0260934,fbgn0034491,fbgn0034452,fbgn0034495,fbgn0034455,fbgn0034479,fbgn0028622,fbgn0003435,fbgn0086604,fbgn0034521,fbgn0004364,fbgn0263391,fbgn0267791"
GO:0080090	7.21	3	0.98601	1	3	1765	1969	regulation of primary metabolic process	"fbgn0260934,fbgn0034495,fbgn0267791"
GO:0009966	3.995	1	0.98637	1	1	728	788	regulation of signal transduction	fbgn0260934
GO:2000026	4.002	1	0.98674	1	1	499	539	regulation of multicellular organismal development	fbgn0260934
GO:0016020	7.266	3	0.98682	1	3	1423	1491	membrane	"fbgn0260934,fbgn0004364,fbgn0263391"
GO:0031323	7.318	3	0.98755	1	3	1800	2012	regulation of cellular metabolic process	"fbgn0260934,fbgn0034495,fbgn0267791"
GO:0048519	6.047	2	0.99013	1	2	1249	1402	negative regulation of biological process	"fbgn0260934,fbgn0034454"
GO:0051128	4.294	1	0.99057	1	1	770	819	regulation of cellular component organization	fbgn0260934
GO:0044699	22.762	17	0.99095	1	17	6209	7778	single-organism process	"fbgn0260934,fbgn0034470,fbgn0034491,fbgn0034452,fbgn0034474,fbgn0034495,fbgn0034455,fbgn0034479,fbgn0034517,fbgn0028622,fbgn0003435,fbgn0086604,fbgn0034521,fbgn0043536,fbgn0004364,fbgn0263391,fbgn0267791"
GO:2001141	4.369	1	0.99128	1	1	993	1125	regulation of RNA biosynthetic process	fbgn0267791
GO:1903506	4.369	1	0.99128	1	1	993	1125	regulation of nucleic acid-templated transcription	fbgn0267791
GO:0006355	4.369	1	0.99128	1	1	993	1125	"regulation of transcription, DNA-templated"	fbgn0267791
GO:0044424	15.068	9	0.99167	1	9	5789	6714	intracellular part	"fbgn0260934,fbgn0034491,fbgn0034495,fbgn0034454,fbgn0003435,fbgn0034521,fbgn0015949,fbgn0263391,fbgn0267791"
GO:0048513	4.499	1	0.99247	1	1	648	723	organ development	fbgn0004364
GO:0019222	8.11	3	0.99411	1	3	2044	2272	regulation of metabolic process	"fbgn0260934,fbgn0034495,fbgn0267791"
GO:0009987	21.414	15	0.99427	1	15	6305	7751	cellular process	"fbgn0260934,fbgn0034491,fbgn0034452,fbgn0034495,fbgn0034455,fbgn0034479,fbgn0034459,fbgn0028622,fbgn0003435,fbgn0086604,fbgn0034521,fbgn0015949,fbgn0004364,fbgn0263391,fbgn0267791"
GO:0051252	4.77	1	0.99442	1	1	1083	1222	regulation of RNA metabolic process	fbgn0267791
GO:0023051	4.94	1	0.99551	1	1	838	907	regulation of signaling	fbgn0260934
GO:0010646	4.959	1	0.99564	1	1	852	924	regulation of cell communication	fbgn0260934
GO:0016043	9.728	4	0.99576	1	4	2409	2896	cellular component organization	"fbgn0260934,fbgn0034452,fbgn0028622,fbgn0263391"
GO:0071840	9.749	4	0.99588	1	4	2448	2939	cellular component organization or biogenesis	"fbgn0260934,fbgn0034452,fbgn0028622,fbgn0263391"
GO:0050793	5.127	1	0.99624	1	1	699	751	regulation of developmental process	fbgn0260934
GO:0051239	5.234	1	0.99683	1	1	701	751	regulation of multicellular organismal process	fbgn0260934
GO:0048583	5.234	1	0.99705	1	1	991	1075	regulation of response to stimulus	fbgn0260934
GO:0010468	5.621	1	0.9981	1	1	1310	1480	regulation of gene expression	fbgn0267791
GO:0048522	5.905	1	0.99884	1	1	1206	1305	positive regulation of cellular process	fbgn0260934
GO:0007165	6.039	1	0.99886	1	1	1041	1119	signal transduction	fbgn0004364
GO:0043167	6.444	1	0.99929	1	1	1936	2051	ion binding	fbgn0260934
GO:0044464	21.495	13	0.99951	1	13	6819	7801	cell part	"fbgn0260934,fbgn0034491,fbgn0034452,fbgn0034495,fbgn0034454,fbgn0034479,fbgn0003435,fbgn0034500,fbgn0034521,fbgn0015949,fbgn0004364,fbgn0263391,fbgn0267791"
GO:0048518	6.588	1	0.99953	1	1	1401	1513	positive regulation of biological process	fbgn0260934
GO:0005515	9.87	2	0.99984	1	2	2139	2356	protein binding	"fbgn0034454,fbgn0267791"
GO:0005488	17.294	8	0.99985	1	8	4977	5708	binding	"fbgn0260934,fbgn0034470,fbgn0034474,fbgn0034454,fbgn0003435,fbgn0015949,fbgn0043536,fbgn0267791"
GO:0050794	15.968	6	0.99993	1	6	3384	3720	regulation of cellular process	"fbgn0260934,fbgn0034495,fbgn0034454,fbgn0034455,fbgn0004364,fbgn0267791"
GO:0050789	16.627	6	0.99997	1	6	3665	4026	regulation of biological process	"fbgn0260934,fbgn0034495,fbgn0034454,fbgn0034455,fbgn0004364,fbgn0267791"
GO:0065007	17.77	6	0.99999	1	6	4016	4422	biological regulation	"fbgn0260934,fbgn0034495,fbgn0034454,fbgn0034455,fbgn0004364,fbgn0267791"
